# Supplementary material for: A Bioinformatic Workflow for InDel Analysis in the Wheat Multi-Copy α-Gliadin Gene Family Engineered with CRISPR/Cas9
Source: Int J Mol Sci. 2021 Dec 3;22(23):13076. doi: 10.3390/ijms222313076 (PMC8657701; doi:10.3390/ijms222313076)
Supplement: Supplementary file 1 [file ijms-22-13076-s001.zip]

Archive with 7 entries (7 files):
- Figure_S1_Convergence_fv.pptx
- Figure_S2_Heatmap_THA_subgenomes_fv.pptx
- Figure_S3_deletions_fv.pptx
- Figure_S4_Length_amplicon_controls_fv.pptx
- Table S1_DataBase_fv.xlsx
- Table S2_THA table_fv.pdf
- Table S3_Raw reads_fv.xlsx
