# Supplementary material for: A Bioinformatic Workflow for InDel Analysis in the Wheat Multi-Copy α-Gliadin Gene Family Engineered with CRISPR/Cas9
Source: Int J Mol Sci. 2021 Dec 3;22(23):13076. doi: 10.3390/ijms222313076 (PMC8657701; doi:10.3390/ijms222313076)
Supplement: Supplementary file 1 [file ijms-22-13076-s001.zip › Table S1_DataBase_fv.xlsx]

## Sheet: Table S1
Supplementary Table S1. Sequences included in the α-gliadin amplicon database, including ID, accession number and description.
ID	Accsion Number	Organism	Description	Seq
TraesCS6B02G065856	MH338185.1	Triticum aestivum	Triticum aestivum cultivar Chinese Spring gliadin alpha-B9 (Gli-2) gene, complete cds	GTTAGAGTTCCAGTGCCACAATTGCAGCCACAAAATCCATCTCAGCAACAGCCACAAGAGCAAGTTCCATTGGTACAACAACAACAATTTCCAGGGCAGCAACAACAATTTCCACCACAACAGCCATATCCGCAGCCGCAACCATTTCCATCACAACAACCATATCTGCAACTGCAACCATTTCCGCAGCCGCAACCATTTCCGCCACAACTACCATATCCGCAGCCGCAATCATTTCCACCACAACAACCATATCCACAACAGCAACCACAGTATCTACAACCACAACAACC
TraesCSU02G108363	MG459161.1	Triticum aestivum	Triticum aestivum isolate Dctg3 alpha-gliadin (Gli-D2) gene, complete cds	GTTAGAGTTCCAGTGCCACAATTGCAGCCACAAAATCCATCTCAGCAACAACCACAAGAGCAAGTTCCATTGGTACAACAACAGCAATTTCCAGGGCAGCAACAACCATTTCCACCACAACAGCCATATCCGCAGCCGCAACCATTTCCATCACAACAACCATATCTGCAGCTGCAACCATTTCCGCAGCCGCAACTACCATATCCGCAGCCGCAACCATTTCGACCACAACAACCATATCCACAACCGCAACCACAGTATTCGCAACCACAACAACC
TraesCSU02G188800	MH338178.1	Triticum aestivum	Triticum aestivum cultivar Chinese Spring gliadin alpha-D5 (Gli-2) gene, complete cds	GTTAGAGTTCCAGTGCCACAATTGCAGCCACAAAATCCATCTCAGCAACAACCACAAGAGCAAGTTCCATTGGTACAACAACAACAATTTCCAGGGCAGCAACAACCATTTCCACCACAACAGCCATATCCGCAGCCGCAACCATTTCCATCACAACAACCATATCTGCAGCTGCAACCATTTCCGCAGCCGCAACTACCATATCCGCAGCCGCAACTACCATATCCGCAGCCGCAACTACCATATCCGCAGCCGCAACCATTTCGACCACAACAACCATATCCACAATCGCAACCACAGTATTCGCAACCACAACAACC
TraesCSU02G220200	KX174289.1	Triticum spelta	Triticum spelta clone IRA03_75 alpha-gliadin storage protein mRNA, partial cds	GTTAGAGTTCCAGTGCCACAATTGCAGCCACAAAATCCATCTCAGCAACAACCACAAAAGCAAGTTCCATTGGTACAACAACAACAATTTCCAGGGCAGCAACAACCATTTCCACCACAACAGCCATATCCGCAGCTGCAACCATTTCCATCACAACAACCATATATGCAGCTGCAACCATTTCCGCAGCCGCAACTACCATATCCGCAGCCGCAACTACCATATCCGCAGCCGCAACCATTTCGACCACAACAATCATATCCACAACCGCAACCACAGTATTCGCAACCACAACAACC
TraesCSU02G149946	MH338191.1	Triticum aestivum	Triticum aestivum cultivar Chinese Spring gliadin alpha-B18 (Gli-2) gene, complete cds	GTTAGAGTTCCAGTGCCACAATTGCAGCCACAAAATCCATCTCAGCAACAACCACAAGAGCAAGTTCCATTGGTGCAACAACAACAATTTCTAGGGCAGCAACAACAACAATTTCCAGGGCAACAACAACCATTTCCACCACAACAGCCATATCCGCAGCCGCAACCATTTCTGCCACAACTACCATATCCGCAGCCGCAACCATTTCCACCACAACAATCATATCCACAACCACAACCACAATATCCGCAACCACAACAACC
TraesCSU02G202177	MH338191.1	Triticum aestivum	Triticum aestivum cultivar Chinese Spring gliadin alpha-B18 (Gli-2) gene, complete cds	GTTAGAGTTCCAGTGCCACAATTGCAGCCACAAAATCCATCTCAGCAACAACCACAAGAGCAAGTTCCATTGGTGCAACAACAACAATTTCTAGGGCAGTAACAACAACAATTTCCAGGGCAACAACAACCATTTCCACCATAACAGCCATATCCGCAGCCGCAACCATTTCTGCCACAACTACCATATCCGCAGCCGCAACCATTTCCACCACAACAATCATATCCACAACCACAACCACAATATCCGCAACCACAACAACC
TraesCSU02G108100	MH338177.1	Triticum aestivum	Triticum aestivum cultivar Chinese Spring gliadin alpha-D4 (Gli-2) gene, complete cds	GTTAGAGTTCCAGTGCCACAATTGCAGCTACAAAATCCATCTCAGCAACAGCCACAAGAGCAAGTTCCATTGGTACAAGAACAACAATTTCCAGGGCAGCAACAACCATTTCCACCACAACAGCCATATCCGCAGCCGCAACCATTTCCATCACAACAACCATATCTGCAGCTGCAACCATTTCCACAGCCGCAACTACCATATCCGCAGCCGCAACCATTTCGACCACAACAACCATATCCACAGCCGCAACCACAGTATTCGCAACCACAACAACC
TraesCSU02G108700	MH338181.1	Triticum aestivum	Triticum aestivum cultivar Chinese Spring gliadin alpha-D12 (Gli-2) gene, complete cds	GTTAGAGTTCCAGTGCCACAATTGCAGCCGCAAAATCCATCTCAACAACAACCACAAGAGCAAGTTCCATTGATGCAACAACAACAACAATTTCCAGGGCAGCAAGAACAATTTCCACCACAACAGCCATATCCGCATCAGCAACCATTTCCATCACAACAACCATATCCGCAGCCGCAACCATTTCCGCCACAACTACCATATCCGCAGACGCAACCATTTCCACCACAACAACCATATCCACAACCGCAACCACAGTATCCGCAACCACAACAACC
TraesCS6B02G065800	MH338184.1	Triticum aestivum	Triticum aestivum cultivar Chinese Spring gliadin alpha-B8 (Gli-2) gene, complete cds	GTTAGAGTTCCAGTGCCACAATTGCAGCCAAAAAATCCATCTCAGCAACAGCCACAAGAGCAAGTTCCATTGGTACAACAACAACAATTTCCAGGGCAGCAACAACAATTTCCACCACAACAGCCATATCCGCAGCCGCAACCATTTCCATCACAACAACCATATCTGCAGCTGCAACCATTTCCGCAGCCGCAACCATTTCTGCCACAACTACCATATCCGCAGCCGCAATCATTTCCACCACAACAACCATATCCACAACAGCGACCAAAGTATCTACAACCACAACAACC
TraesCS6B02G065749	KP405787.1	Triticum spelta	Triticum spelta clone S185-P2-23 alpha-gliadin pseudogene, complete sequence	GTTAGAGTTCCAGTGCCACAATTGCAGCCACAAAATCCATCTCAGCAACAGCCACAAGAGCAAGTTCCATTGGTACAACAACAACAATTTCCAGGGCAGCAACAACAATTTCCACCACAACAGCCATATCCGCAGCCGCAACCATTTCCATCACAACAACCATATCTGCAGCTGCAACCATTTCCGCAGCCGCAACCATTTCTGCCACAACTACCATATCCGCAGCCGCAATCATTTCCACCACAACAACCATATCCACAACAGCGACCAAAGTATCTACAACCACAACAACC
TraesCS6A02G049600	MH338198.1	Triticum aestivum	Triticum aestivum cultivar Chinese Spring gliadin alpha-A8 (Gli-2) gene, complete cds	GTTAGAGTTCCAGTGCCACAATTGCAGCCACAAAATCCATCTCAGCAACAGCCACAAGAGCAAGTTCCATTGGTACAACAACAACAATTTCTAGGGCAGCAACAACCATTTCCACCACAACAACCATATCCACAGCCGCAACCATTTCCATCACAACAACCATATCTGCAGCTGCAACCATTTCCGCAGCCGCAACTACCATATTCGCAGCCACAACCATTTCGACCACAACAACCATATCCACAACCGCAACCACAGTATTCGCAACCACAACAACC
Amp_143	KX174165.1	Triticum spelta	Triticum spelta clone SWI23_45 alpha-gliadin storage protein mRNA, partial cds	GTTAGAGTTCCAGTGCCACAATTGCAGCCACAAAATCCATCTCAGCAACAGCCACAAGAGCAAGTTCCATTGGTACAACAACAACAATTTCTAGGGCAGCAACAACCATTTCCACCACAACAACCATATCCACAGCCGCAACCATTTCCATCACAACAACCATATCTGCAGCTGCAACCATTTCCGCAGCCGCAACTACCATATTCGCATCCACAACCATTTCGACCACAACAACCATATCCACAACCGCAACCACAGTATTCGCAACCACAACAACC
TraesCS6A02G049400	MH338197.1	Triticum aestivum	Triticum aestivum cultivar Chinese Spring gliadin alpha-A6 (Gli-2) gene, complete cds	GTTAGAGTTCCAGTGCCACAATTGCAGCCACAACATCCATCTCAGCAACAGCCACAAGAGCAAGTTCCATTGGTACAACAACAACAATTTCTAGGGCAGCAACAACCATTTCCACCACAACAACCATATCCACAGCCGCAACCATTTCCATCACAACAACCATATCTGCAACTACAACCATTTCCGCAGCCGCAACTACCATATTCGCAGCCACAACCATTTCGACCACAACAACCATATCCACAACCGCAACCACAGTATTCGCAACCACAACAACC
TraesCSU02G108300	MH338179.1	Triticum aestivum	Triticum aestivum cultivar Chinese Spring gliadin alpha-D6 (Gli-2) gene, complete cds	GTTAGAGTTCCAGTGCCACAATTGCAGCCACAAAATCCATCTCAGCAACAACCACAAGAGCAAGTTCCATTGGTACAACAACAACAATTTCCAGGGCAGCAACAACCATTTCCACCACAACAGCCATATCCGCAGCTGCAACCATTTCCATCACAACAACCATATATGCAGCTGCAACCATTTCCGCAGCCGCAACTACCATATCCGCAGCCGCAACTACCATATCCGCAGCCGCAACCATTTCGACCACAACAATCATATCCACAACCGCAACCACAGTATTCGCAACCACAACAACC
TraesCS6B02G066100	KP405753.1	Triticum macha	Triticum macha clone MA-P3-140 alpha-gliadin pseudogene, complete sequence	GTTAGAGTTCCAGTGCCACAATTGCAGCCACAAAATCCATCTCAGCAACAACCACAAGAGCAAGTTCCATTGGTGCAACAACAACAATTTCTAGGGCAGCAACAACAAAAATTTCCAGGGCAGCAGCAACCATTTCCACCACAACAGCCATATCCGCAGCCGCAACCATTTCTGCCACAACTACCATTTCCGCAGCCGCAACCATTTCCACCACAACAATCATATCCACAACCGCAACCACAGTATCCACAACCACAACAACC
TraesCSU02G255529	KJ410481.1	Triticum aestivum	Triticum aestivum cultivar Lok1 alpha-gliadin-like (Glia) gene, complete sequence	GTTAGAGTTCCAGTGCCACAATTGCAGCCACAAAATCCATCTCAGCAACAACCACAAGAGCAAGTTCCATTGGTGCAACAACAACAATTTCTAGGGCAGCAACAACAACATTTTCCAGGGCAACAACAACCATTTCCACCACAACAGCCATATCCGCAGCCGCAACCATTTCTGCCACAACTACCATATCCGCAGCCGCAACCATTTCCACCACAACAATCATATCCACAACCACAACCACAATATCCGCAACCACAACAACC
TraesCS6A02G049066	KP405825.1	Triticum spelta	Triticum spelta clone S185-P3-10B alpha-gliadin pseudogene, complete sequence	TTTAGAATTCTAGTGCCACAATTGCAGCCACAAAATCCATCTTAGCAACAACCACAAGAGCAAGTTCCATTGGTACAACAACAGCAATTTCTAGGGCAGCAACAACCATTTCCACCACAACAACCATATCCACAGCCGCAACCATTTCCATCACAACAACCATATCTGCAGCTGCAACCATTTCCGCAGCCGCAACCACCATATTCGCAGCCGCAACCATTTCGACCACAATAACCATATCTCCACAACCGCAACCACAGTATTCGCAACCACAATAACC
TraesCSU02G108000	MH338176.1	Triticum aestivum	Triticum aestivum cultivar Chinese Spring gliadin alpha-D1 (Gli-2) gene, complete cds	GTTAGAGTTCCAGTGCCACAATTGCAGCCGCAAAATCCATCTCAGCAACAACCACAAGAGCAAGTTCCATTGGTGCAACAACAACAATTTCCAGGGCAGCAACAACCATTTCCACCACAACAGCCATATCCGCAGCCGCAACCATTTCCATCACAACAACCATATCCGCAGCCGCAACCATTTCCGTCACAACTACCATATCCGCAGCCGCAACCATTTCCACCACAACAACCCTATCCACAACCGCAACCACAATATCCGCAACCACAACAACC
TraesCS6A02G049100	MH338195.1	Triticum aestivum	Triticum aestivum cultivar Chinese Spring gliadin alpha-A4 (Gli-2) gene, complete cds	GTTAGAGTTCCAGTGCCACAATTGCAGCCACAAAATCCATCTCAGCAACAGTCACAAGAGCAAGTTCCATTGGTACAACAACAACAATTTCTAGGGCAGCAACAACCATTTCCACCACAACAACCATATCCACAGCCGCAACCATTTCCATCACAACAACCATATCTGCAGCTGCAACCATTTCCGCAGCCGCAACTACCATATTCGCAGCCACAACCATTTCGACCACAACAACCATATCCACAACCGCAACCACAATATTCGCAACCACAACATCC
TraesCS6B02G086522	KP405811.1	Triticum spelta	Triticum spelta clone S185-P2-47 alpha-gliadin pseudogene, complete sequence	GTTAGAGTTCCAGTGCCACAATTGTAGCCGCAAAATCCATCTCAACAACGACCACAATAGTAATTTCCGTTGGTGCAACAACAACAATTTCCAGGGCAGCAACAACCATTCCCACCACAACAGCCATATCCGCAGCCGCAACCGTTTCTGTCACAACAACCATATTCGCAACCGTAACCATTTCCGCCACAACTACCATATCCACAAGCGCAACCATTTCCAACACAACAACCATATCCACAACCGCAACCACAGTATCCGCAACCACAACAACC
TraesCSU02G108200	MH338180.1	Triticum aestivum	Triticum aestivum cultivar Chinese Spring gliadin alpha-D8 (Gli-2) gene, complete cds	GTTAGAGTTCCAGTGCCACAATTGCAGCCACAAAATCCATCTCAGCAACAACCACAAGAGCAAGTTCCATTGGTACAACAACAACAATTTCCAGGGCAGCAACAACCATTTCCACCACAACAGCCATATCCGCAGCCGCAACCATTTCCATCACAACAACCATATCTGCAGCTGCAACCATTTCCGCAGCCGCAACTACCATATCCGCAGCCGCAACTACCATATCCGCAGCCGCAACCATTTCGACCACAACAACCATATCCACAACCGCAACCACAGTATTCGCAACCACAACAACC
TraesCS6A02G049800	MH338200.1	Triticum aestivum	Triticum aestivum cultivar Chinese Spring gliadin alpha-A10 (Gli-2) gene, complete cds	GTTAGAGTTCCAGTGCCACAATTGCAGCCACAAAATCCATCTCAGCAACAGCCACAAGAGCAAGTTCCATTGGTACAACAACAACAATTTCTAGGGCAGCAACAACCATTTCCACCACAACAACCATATCCACAGCCGCAACCATTTCCATCACAACAACCATATCTGCAGCTGCAACCATTTCCGCAGCCGCAACTACCATATTCGCAGCCACAACCATTTCGACCACAACAACCATATCCACAACCGCAACCACAGTATTCGCAACCACAAGAACC
TraesCS6A02G049500	AB982301.1	Triticum aestivum	Triticum aestivum gene for pseudo alpha/beta-gliadin, complete cds, cultivar: Chinese Spring, clone: TAC4	GTTAGAGTTCCAGTGCCACAATTGCAGCCACAAAATCCATCTCAGCAACAGCCACAAGAGCAAGTTCCATTGGTACAACAACAACAATTTCTAGGGCAGCAACAAACATTTCCACCACAACAACCATATCCACAGCTGCAACCATTTCCATCACAACAACCATATCTACAGCTGCAACCATTTCCGCAGCCGCAACTACCATATTCGCAGCCACAACCATTTCGACCACAACAACCATATCCACAACCGCAACCACAGTATTCGCAACCACAACAACC
TraesCSU02G108400	MG459161.1	Triticum aestivum	Triticum aestivum isolate Dctg3 alpha-gliadin (Gli-D2) gene, complete cds	GTTAGAGTTCCAGTGCCACAATTGCAGCCACAAAATCCATCTCAGCAACAACCACAAGAGCAAGTTCCATTGGTACAACAACAACAATTTCCAGGGCAGCAACAACCATTTCCACCACAACAGCCATATCCGCAGCCGCAACCATTTCCATCACAACAACCATATCTGCAGCTGCAGCCATTTCCGCAGCCGCAACTACCATATCCGCAGCCGCATCTACCATATCCGCAGCCGCAACCATTTCGACCACAACAACCATATCCACAACCGCAACCACAGTATTCGCAACCACAACAACC
TraesCS6A02G049700	MH338199.1	Triticum aestivum	Triticum aestivum cultivar Chinese Spring gliadin alpha-A9 (Gli-2) gene, complete cds	GTTAGAGTTCCAGTGCCACAATTGCAGCCACAAAATCCATCTCAGCAACAGCCACAGGAGCAAGTTCCAGTGGTACAACAACAACAATTTCTAGGGCAGCAACAACCATTTCCACCACAACAACCATATCCACAGCCGCAACCATTTCCATCACAACAACCATATCTGCAGCTGCAACCATTTCCGCAGCCGCAACTACCATATTCGCAGCCACAACCATTTCAACCACAACAACCATATCCACAACCGCAACCACAGTATTCGCAACCACAACAACC
X54688.1	X54688.1	Triticum aestivum	Wheat alpha-gliadin pseudogene (clone CNN35)	GTTAGAGTTCTAGTGCCACAATTGCAGCCACAAAATCCATCTCAGCAACAGCCACAAGAGCAAGTTCCATTGGTACAACAACAACAATTTCTAGGGTAGCAACAACAATTTCCACCACAACAACAAGATCCACAGCCGCAACCATTTCCATCACAACAACCATATCTGCAGCTGCAACCATTTCCGCAGCCGCAACTACCATATTCGCAGCCGCAACCATTTCGACCACAACAACCATATCCACAACCGCAACCACAGTATTCGCAACCACAACAACC
Amp_121	KP405347.1	Triticum macha	Triticum macha clone MA-P2-83 alpha-gliadin gene, partial cds	GTTAGAGTTCCAGTGCCACAATTGCAGCCACAAAATCCATCTCAGCAACAGCCACAAGAGCAAGTTCCATTGGTACAACAACAACAATTTCTAGGGCAGCAACAACCATTTCCACCACAACAACCATATCCACAGCCGCAACCATTTCCATCACAACAACCATATCTGCAACTGCAACCATTTCCGCAGCCGCAACTACCATATCCGCAGCCGCATCTACCATATCCGCAGCCGCAACCATTTCGACCACAACAACCATATCCACAACCGCAACCACAGTATTCGCAACCACAACAACC
Amp_243_(2)	MG459161.1	Triticum aestivum	Triticum aestivum isolate Dctg3 alpha-gliadin (Gli-D2) gene, complete cds	GTTCCAGTGCCACAATTGCAGCCACAAAATCCATCTCAGCAACAACCACAAGAGCAAGTTCCATTGGTACAACAACAGCAATTTCCAGGGCAGCAACAACCATTTCCACCACAACAACCATATCCGCAGCCGCAACCATTTCCATCACAACAACCATATCTGCAGCTGCAACCATTTCCGCAGCCGCAACTACCATATCCGCAGCCGCAACTACCATATCCGCAGCCGCAACCATTTCGACCACAACAACCATATCCACAACCGCAACCACAGTATTCGCAACCACAACAACC
LT627590.1	LT627590.1	Triticum aestivum	Triticum aestivum Gli-B2-11 gene for alpha-gliadin, cultivar Pegaso	GTTAGAGTTCCAGTGCCACAATTGCAGCCACAAAATCCATCTCAGCAACAGCCACAAGAGCAAGTTCCATTGGTACAACAACAACAATTTCCAGGGCAGCAACAACAATTTCCACCACAACAGCCATATCCGCAGCCGCAACCATTTCCATCACAACAACCATATCTGCAGCTGCAACCATTTCCGCAGCCGCAACCATTTCCGCCACAACTACCATATCCGCAGCCGCAATCATTTCCACCACAACAACCATATCCACAACAGCAACCACAGTATCTACAACCACAACAACC
JN831389.1	JN831389.1	Triticum aestivum	Triticum aestivum clone 1-4 alpha-gliadin (gli-2) pseudogene, complete sequence	GTTAGAGTTCCAGTGCCACAATTGCAGCCACAAAATCCATCTCAGCAACAGCCACAAGAGCAAGTTCCATTGGTACAACAACAAAAATTTCTATGGCAGCAACAACAATTTCCACCACAACAACCAGATCCGCAGCCGCAACCATTTCCATCACAACAACCATATCTGCAGTTGCAACCATTTCCGCAGCCGCAACTACCATATTCGTAGTCGCAACCATTTCGACCACAACAACCATATCCACGACCGCAACCACAGTATTCGCAACCACAACAACC
Amp_199	KP405744.1	Triticum macha	Triticum macha clone MA-P3-136 alpha-gliadin pseudogene, complete sequence	GTTAGAGTTCCAGTGCCACAATTGCAGCCACAAAATCCATCTCAGCAACAACCACAAGAGCAAGTTCCATTGGTGCAACAACAACAATTTCCAGGGCAGCAACAACCATTTCCACCACAACAGCCATATCCGCAGCCGCAACCATTTCCATCACAACAACCATATCCGCAGCCGCAACCATTTCCGTCACAACTACCATATCCGCAGCCGCAACCATTTCCACCACAACAACCCTATCCACAACCGCAACCACAATATCCGCAACCACAACAACC
Amp_352	EU018269.1	Triticum aestivum	Triticum aestivum alpha-gliadin (gli-w7-20) pseudogene, complete	GTTAGAGTTCCAGTGCCACAATTGCAGCCACAAAATCCATCTTAGCAACAGCCACAATAGCAAGTTCCATTGGTACAACAACAACAATTTCTAGGGCAGCAACAACCATTTCCACCACAACAACCATATCCACAGCCGCAACCATTTCCATCACAACAACCATATCTGCAGCTGCAACCATTTCCGCAGCCGCAACTACCATATTCGCAGCCGCAACCATTTCGACCACAACAACCATATCCACAACCGCAACCATAGTATTCGCAACCACAATAACC
KC715897.1	KC715897.1	Triticum aestivum	Triticum aestivum cultivar zhengmai004 clone ZHOO4A-10 alpha-gliadin (gli-2) gene, complete cds	GTTAGATTTCCAGCGCCACAATTGCAGCCACAAAATCCATCTCAGCAACAGCCACAAGAGCAAGTTCCATTGGTACAACAACAACAATTTCTAGGGCAGCAACAACCATCTCCACCACAACAACCATATCCACAGCCGCAACCATTTCCATCACAACTACCATATCTGCAGCTGCAACCATTTCCGCAGCCGCAACTACCATATTCACAGCCACAACCATTTCGACCACAACAACCATATCCACAACCGCAACCACAGTATTCGCAACCACAACAACC
LT627577.1	LT627577.1	Triticum aestivum	Triticum aestivum Gli-A2-16 gene for alpha-gliadin, cultivar Pegaso	GTTAGAGTTCCAGTGCCACAATTGCAGCCACAAAATCCATCTCAGCAACAGCCACAAGAGCAAGTTCCATTGGTACAACAACAACAATTTCTAGGGCAGCAACAACCATTTCCACCACAACAACCATATCCACAGCCGCAACCATTTCCATCACAACAACCATATCTGCAACTGCAACCATTTCCGCAGCCGCAACTACCATATTCGCAACCACAACCATTCCGACCACAACAACCATATCCACAACCGCAACCACAGTATTCGCAACCACAACAACC
Amp_353	JF927579.1	Triticum urartu	Triticum urartu clone 1 alpha gliadin pseudogene, complete sequence	GTTAGAGTTCCAGTGCCACAATTGCAGCCACAAAATCCATCTCAGCAACAGCCACAAGAGCAAGTTCCATTGGTACAACAACAACAATTTCTAGGGCAGCAATAACCATTTCGACCACAACAACCATATCCACAGCCGCAACCATTTCCTCCACAACTACCATGTCCGCAGCCGCAACCATTTCCACCACAACAACCATATCCACAACCGCAACCACAGTATCCGCAACCACAACAACC
Amp_174	KP405720.1	Triticum macha	Triticum macha clone MA-P1-4 alpha-gliadin pseudogene, complete sequence	GTTAGAGTTCTAGTGCCACAATTGCAGCCACAAAATCCATCTCAGCAACAGCCACAAGAGCAAGTTCCATTGGTACAACAACAACAATTTCTAGGGCAGCAACAACCATTTCCACCACAACAACCATATCCACAGCCGCAACCATTTCCATCACAACAACCATATCTGCAGCTGCAACCATTTCCACAGCCGCAACTACCATATTCGCAACCACAACCATTTCGACCACAACAACCATATCCACAACCGCAACCACAGTATTCGCAACCACGACAACC
JX828290.1	JX828290.1	Triticum aestivum	Triticum aestivum clone ZF5-9A alpha-gliadin (gli-2) pseudogene, complete sequence	GTTAGAGTTCCAGTGCCACAATTGCAGCCACAAAATCCATCTCAGCAACAGCCACAAGAGCAAGTTCCATTGGTACAACAACAACAATTTCTAGGGCAGCGACAAACATTTCCACCACAACAACCATATCCACAGCTGCAACCATTTCCATCACAACAACCATATCTACAGCTGCAACCATTTCCGCAGCCGCAACTACCATATTCGCAGCCACAACCATTTCGACCACAACAACCATATCCACAACCGCAACCACAGTATTCGCAACCACAACAACC
Amp_194	KP405687.1	Triticum macha	Triticum macha clone MA-P1-6A alpha-gliadin pseudogene, complete sequence	GTTAGAGTTCCAGTGCCACAATTGCAGCCACAAAATCCATCTCAGCAACAACCACAAGAGCAAGTTCCATTGGTACAACAACAACAATTTCCAGGGCAGCAACAACCATTTCCACCACAACAGCCATATCCGCAGCCGCAACCATTTCCATCACAACAACCATATCTGCAGCTGCAACCATTTCCGCAGCCGCAACTACCATATCCGCAGCCGCAACTACCATATCCGCAGCCGCAACTACCATATTCGCAGCCACAACCATTTCGACCACAACAACCATATCCACAACCGCAACCACAGTATTCGCAACCACAACAACC
JX828212.1	JX828212.1	Triticum aestivum	Triticum aestivum clone JM20A-20 alpha-gliadin (gli-2) gene, complete cds	GTTAGAGTTCCAGTGCCACAATTGCAGCCACAAAATCCATCTCAGCAACAACCACAAGAGCAAGTTCCATTGGTACAACAACAACAATTTCCAGGGCGGCAACAACCATTTCCACCGCAACAGCCATATCCGCAGCCGCAACCATTTCCATCACAACAACCATATCTGCAGCTGCAACCATTTCCGCAGCCGCAACTACCATATCCGCAGCCGCAACCATTTCGACCACAACAACCATATCCACAACCGCAACCACAGTATTCGCAACCACAACAACC
JX828248.1	JX828248.1	Triticum aestivum	Triticum aestivum clone Y34A-2 alpha-gliadin (gli-2) gene, complete cds	GTTAGAGTTCCAGTGCCACAATTGCAGCCACAAAATCCATCTCAGCAACAGCCACAAGAGCAAGTTCCATTGGTACAACAACAACAATTTCTAGGGCAGCAACAACCATTTCCACCACAACAACCATATCCACAGCCGCAACCATTTCCATCACAACAACCATATCTGCAACTGCAACCATTTCCGCAGCCGCAACTACCATATTCGCAACCACAACCATTTCGACCACAACGACCATATCCACAACCGCAACCACAGTATTCGCAACCACAACAACC
JX828263.1	JX828263.1	Triticum aestivum	Triticum aestivum clone Y50A-7 alpha-gliadin (gli-2) pseudogene, complete sequence	GGTAGAGTTCCAGTGCCACAATTGCAGCCACAAAATCCATCTCAGCAACAGCCACAAGAGCAAGTTCCATTGGTACAACAACAACAATTTCTAGGGCAGCAACAACCATTTCCACCACAACAACCATATCCACAGCTGCAACCATTTCCATCACAACAACCATATCTGCAGCTGCAACCATTTCCGCAGCCGCAACTACCATATTCACAGCCACAACCATTTCGACCACAACAACCATATCCACAACCGCAACCACAGTATTCGCAACCACAACAACC
Amp_131	KP405371.1	Triticum macha	Triticum macha clone MA-P2-66 alpha-gliadin gene, partial cds	GTTAGAGTTCTAGTGCCACAATTGCAGCCACAAAATCCATCTCAGCAACAGCCACAAGAGCAAGTTCCATTGGTACAACAACAACAATTTCTAGGGCAGCAACAACCATTTCCACCACAACAACCATATCCACAGCCGCAACCATTTCCATCACAACAACCATATCTGCAGCTGCAACCATTTCCACAGCCGCAACTACCATATCCGCAGCCGCAACCATTTCGACCACAACAACCATATCCACAGCCGCAACCACAGTATTCGCAACCACAACAACC
Amp_251	KP405414.1	Triticum spelta	Triticum spelta clone S185-P3-16 alpha-gliadin gene, partial cds	GTTCCAGTGCCACAATTGCAGCCACAAAATCCATCTCAGCAACAGCCACAAGAGCAAGTTCCATTGGTACAACAACAATTTCTAGGGCAGCAACAACCATTTCCACCACAACAACCATATCCACAGCCGCAACCATTTCCATCACAACAACCATATCTGCAGCTGCAACCATTTCCGCAGCCGCAACTACCATATTCGCAGCCACAACCATTTCGACCACAACAACCATATCCACAACCGCAACCACAGTATTCGCAACTACAACAACC
Amp_234	KP405412.1	Triticum spelta	Triticum spelta clone S185_13 alpha-gliadin gene, partial cds	GTTCCAGTGCCACAATTGCAGCCACAAAATCCATCTCAGCAACAACCACAAAAGCAAGTTCCATTGGTACAACAACAACAATTTCCAGGGCAGCAACAACGATTTCCACCACAACAACCATATCCACAGCCGCAACCATTTCCATCACAACAACCATATCTGCAGCTGCAACCATTTCCGCAGCCGCAACTACCATATTCGCAGCCACAACCATTTCGACCACAACAACCATATCCACAACCGCAACCACAATATTCGCAACCACAACATCC
Amp_369	KX174291.1	Triticum spelta	Triticum spelta clone IRA03_78 alpha-gliadin storage protein mRNA, partial cds	GTTAGATTTCCAGTGCCACAATTGCAGCCACAAAATCCATCTCAGCAACAGCCACAAGAGCAAGTTCCATTGGTACAACAACAACAATTTCTAGGGCAGCAACAACCATTTCCACCACAACAACCATATCCACAGCCGCAACCATTTCCATCACAACTACCATATCTGCAGCTGCAACCATTTCCGCAGCCGCAACTACCCATATTCGCAGCCGCAACCATTTCGACCACAACAACCATATCCACAACCGCAACCACAGTATCCGCAACCACAACAACC
X54689.1	X54689.1	Triticum aestivum	Wheat alpha-gliadin pseudogene (clone CNNE17)	GTTAGAGTTCCAGTGCCACAATTGCAGCCACAAAATCCATCTCAGCAACAGCCACAAGAGCAAGTTCCATTGGTACAACAACAACAATTTCTAGGGTAGCAACAACAATTTCCACCACAACAACCATATCCATAGCCGCCACCATTTCCATCACAACAACCATATCTGCAGTTGCAACCATTTCCGCAGCCGCAACTACCATATTTGCAGCCGCAACCATTTCGACCACAACAACCATATCCACAACCGTAACCACAGTATTCGCAACCACAACAACG
Amp_372	MH338178.1	Triticum aestivum	Triticum aestivum cultivar Chinese Spring gliadin alpha-D5 (Gli-2) gene, complete cds	GTTAGAGTTCCAGTGCCACAATTGCAGCCACAAAATCCATCTCAGCAACAACCACAAGAGCAAGTTCCATTGGTACAACAACAACAATTTCCAGGGCAGCAACAACCATTTCCACCACAACAGCCATATCCGCAGCCGCAACCATTTCCATCACAACAACCATATCTGCAGCTGCAACCATTTCCGCAGCCGCAACTACCATATCCGCAGCCGCAACTACCATATCCGCAGCCGCAACTACCATATCCGCAGCCGCAACCATTTCGACCACAACAACCATATCCACAACCGCAACCACAGTATTCGCAACCACAACAACC
JX828245.1	JX828245.1	Triticum aestivum	Triticum aestivum clone Y34-24 alpha-gliadin (gli-2) gene, complete cds	GTTAGAGTTCCAGTGCCACAATTGCAGCCACAAAATCCATCTCAGCAACAACCACAAGAGCAAGTTCCATTGGTGCAACAACAGCAATTTCCAGGGCAGCAACAACCATTTCCACCACAACAACCATATCCGCAGCCGCAACCATTTCCATCACAACAACCATATCTGCAGCTGCAACCATTTCCGCAGCCGCAACTACCATATCCGCAGCCGCAACTACCATATCCGCAGCCGCAACCATTTCGACCACAACAATCATATCCACAACCGCAACCACAGTATTCGCAACCACAACAACC
JX828204.1	JX828204.1	Triticum aestivum	Triticum aestivum clone JM20A-8 alpha-gliadin (gli-2) pseudogene, complete sequence	GTTAGAGTTCCAGTGCCACAATTGCAGCCACAAAATCCATCTCAGCAACAACCACAAGAGCAAGTTCCATTGGTACAACAACAACAATTTCCAGGGCAGCAACAACCATTTCCACCACAACAGCCATATCCGCAGCCGCAACCATTTCCATCACAACAACCATATCTGCAGCTGCAACCATTTCCGTAGCCGCAACTACCATATCCGCAGCCGCAACCATTTCGACCACAACAACCATATCCACAACCGCAACCACAGTATTCGCAACCACAACAACC
Amp_129	KP405373.1	Triticum macha	Triticum macha clone MA-P1-10 alpha-gliadin gene, partial cds	GTTAGAGTTCCAGTGCCACAATTGCAGCCACAAAATCCATCTCAGCAACAACCACAAGAGCAAGTTCCATTGGTACAACAACAAAAATTTCTAGGGCAGCAACAACAATTTCCACCACAACAACCAGATCCACAGCCGCAACCATTTGCATCACAACAACCATATCTACAGCTGCAACCATTTCCGCAGCCGCAACTACCATATTCGCAGCCGCAACCATTTCGACCACAACAACCATATCTACAACCGCAACCACAGTATTCGCAACCACAACAACC
Amp_104	KP405370.1	Triticum macha	Triticum macha clone MA-P3-164 alpha-gliadin gene, partial cds	GTTAGAGTTCCAGTGCAACAATTGCAGCCACAAAATCCATCTCAGCAACAGCCACAAGAGCAAGTTCCATTGGTACAACAACAACAATTTCTAGGGCAGCAACAACCATTTCCACCACAACAACCATATCCACAGCCGCAACCATTTCCATCACAACAACCATATCTGCAGCTGCAACCATTTCCGCAGCCGCAACTACCATATTCACAGCCACAACCATTTCGACCACAACAACCATATCCACAACCGCAACCACAGTATTCGCAACCACAACAACC
Amp_375	MH338191.1	Triticum aestivum	Triticum aestivum cultivar Chinese Spring gliadin alpha-B18 (Gli-2) gene, complete cds	GTTAGAGTTCCAGTGCCACAATTGCAGCCACAAAATCCATCTCAGCAACAACCACAAGAGCAAGTTCTATTGGTGCAACAACAACCATTTCTAGGGCAGCAACAACAACAATTTCCAGGGCAGCAATAACCATTTCGACCACAACAGCCATATCCGCAGCCGCAACTATTTCCTCCAAAACTACCATATCCGCAGCCGCAACCATTTACACCACATCAATCATATCCACAACCACAACCACAGTATCCGCAACCACAACAACC
Amp_39	KP405254.1	Triticum aestivum	Triticum aestivum clone THA7-P2-18 alpha-gliadin gene, partial cds	GTTAGAGTTCCAGTGCCACAATTGCAGCCGCAAAATCCATCTCAACAACAACCACAAGAGCAAGTTCCATCGATGCAACAACAACAACAATTTCCAGGGCAGCAAGAACAATTTCCACCACAACAGCCATATCCGCAGCCGCAACCATTTCCATCACAACAACCATATCTGCAACTGCAACCATTTCCGCAGCCGCAACTACCATATCCGCAGCCGCAACTACCATATCCGCAGCCGCAACCATTTCGACCACAACAACCATATCCACAACCGCAACCACAGTATTCGCAACCACAACAACC
Amp_235_(3)	MH338195.1	Triticum aestivum	Triticum aestivum cultivar Chinese Spring gliadin alpha-A4 (Gli-2) gene, complete cds	GTTCCAGTGCCACAATTGCAGCCACAAAATCCATCTCAGCAACAGTCACAAGAGCAAGTTCCATTGGTACAACAACAACAATTTCTAGGGCAGCAACAACCATTTCCACCACAACAACCATATCCACAGCCGCAACCATTTCCATCACAACAACCATATCTGCAGCTGCAACCATTTCCGCAGCCGCAACTACCATATTCGCAGCCACAACCATTTCGACCACAACAACCATATCCACAACCGCAACCACAATATTCGCAACCACAACATCC
JX828243.1	JX828243.1	Triticum aestivum	Triticum aestivum clone Y34-22 alpha-gliadin (gli-2) pseudogene, complete sequence	GTTAGAGTTCCAGTGCCACAATTGCAGCCACAAAATCCATCTCAGCAACAGCCACAAGAGCAAGTTCCATTGGTACAACAACAACAATTTCCAGGGCAGCAACAACAATTTCCACCACAACAGCCATATCCGCAGCCGCAACCATTTCCATCACAACAACCATATCTGCAGCTGCAACCATTTCCGCAGCCGCAACCATTTCTGCCACAACTACCATATCCGCAGCCACCACCATTTTCACCACAACAACAATATCCACAACCGCAACCACAGTATCCGCAACCACAACAACC
KC715951.1	KC715951.1	Triticum aestivum	Triticum aestivum cultivar Zhengmai9023 clone Z9023A-26 alpha-gliadin (gli-2) gene, complete cds	GTTAGAGTTCCAGTGCCACAATTGCAGCCACAAAATCCATCTCAGCAACAACCACAAGAGCAAGTTCCATTGGTACAACAACAGCAATTTCCAGGGCAGCAACAACCATTTCCACCACAACAACCATATCCGCAGCCGCAACCATTTCCACCACAACAACCATATCTGCAGCTGCAACCATTTCCGCAGCCGCAACTACCATATCCGCAGCCGCAACTACCATATCCGCAGCCGCAACCATTTCGACCACAACAACCATATCCACAACCGCAACCACAGTATTCGCAACCACAACAACC
KC715915.1	KC715915.1	Triticum aestivum	Triticum aestivum cultivar zhengmai004 clone ZHOO4-10 alpha-gliadin pseudogene, complete sequence	GTTAGAGTTCCAGTGCCACAATTGCAGCCACAAAATCCATCTCAGCAACAGCCACAAGAGCAAGTTCCATTGGTACAACAACAACAATTTCTGGGGCAGCAACAACCATTTCCACCACAACAACCATATCCACAGCCGCAACCATTTCCATCACAACAACCATATCTACAGCTGCAACCATTTCCGTAGCTGCAACAACCATATCCGCAGCCGCAACCATTTCGACCACAACAACCATATCCACAATCGCAACCACAGTATTCGCAACCACAACAACC
KC715944.1	KC715944.1	Triticum aestivum	Triticum aestivum cultivar Zhengmai9023 clone Z9023A-16 alpha-gliadin (gli-2) gene, complete cds	GTTAGAGTTCCAGTGCCACAATTGCAGCCACAAAATCCATCTCAGCAACAACCACAAGAGCAAGTTCCATTGGTACAACAACAACAATTTCCAGGGCAGCAACAACCATTTCCACCACAACAGCCATATCCGCAGCTGCAACCATTTCCATCACAACAACCATATATGCAGCTGCAACCATTTCCGCAGCCGCAACTACCATATCCGCAGCCGCAACTACTATATCCGCAGCCGCAACCATTTCGACCACAACAATCATATCCACAACCGCAACCACAGTATTCGCAACCACAACAACC
EF569971	EF569971.1	Triticum sphaerococcum	Triticum aestivum subsp. sphaerococcum alpha-gliadin Gli-Ts2 gene, complete cds	GTTAGAGTTCCAGTGCCACAACCGCAGCCACAAAATCCATCTCAGCCACAGCCACAAGGGCAAGTTCCATTGGTACAACAACAAGAATTTCCAGGGCAGCAACAACAATTTCCACCACAACAGCCATATCCGCAGCCGCAACCATTTCCATCACAACAACCATATCTGCAATTGCAACCATTTCCACAACCGCAACCATTTCCGCCACAACTACCATATCCGCAGCCACCACCATTTTCACCACAACAACCGTATCCACAACCGCAACCACAGTATCCGCAACCACAACAACC
EF569974	EF569974.1	Triticum sphaerococcum	Triticum aestivum subsp. sphaerococcum alpha-gliadin Gli-Ts4 gene, complete cds	GTTAGAGTTCCAGTGCCACAATTGCAGCTGCAAAATCCACCTATGCAACAACCACAAGAGCAAGTTCCATTGGTGCAACAACAACAATTTCTAGGGCAGCAACAAACATTTCCACCACAACAACCATATCCACAGCCGCAACCATTTCCAGCACAACAACCATATCCGCAGCCGCAACCATTTCCACAGCCGCAACCTTTTCCGCCACAACTACCCTATCCGCAGCCGCAACCATTTCCCCCACAACAACCATATCCACAACCGCAAACACAACATCTGCAACCACAACAACC
Amp_281	KP405827.1	Triticum spelta	Triticum spelta clone S185-P3-21 alpha-gliadin pseudogene, complete sequence	GTTAGAGTTCCAGTGCCACAATTGCAGCCACAAAATCCATCTCAGCAACAGCCACAAGAGCAAGTTCCATTGGTACAACAACAACAATTTCTAGGGCAGCAACAACCATTTCCACCACAACAACCATATCCACAGCCGCAACCATTTCCCATCACAACAACCATATCTGCAGCTGCAACCATTTCCGCAGCCGCAACTACCATATTCGCAGCCACAACCATTTCGACCACAACAACCATATCCACAACCGCAACCACAGTATTCGCAACCACAAGAACC
Amp_383	EU018354.1	Thinopyrum ponticum x Triticum aestivum	Thinopyrum ponticum x Triticum aestivum alpha-gliadin (gli-H96) pseudogene, complete sequence	GTTAGAGTTCCAGTGCCACAATTGCAGCCACAAAATCCATCTCAGCAACAACCACAAGAGCAAGTTCCATTGGTACAACAACAACAATTTCTAGGGCAGCAACAACAATTTCCAACACAACAACCATATCTGCAGCCGCAACCATTTCCATCACAACAACCATATCTGCAGCTGCAACCATTTTCGCAGCCGCAACTACCCATATTCGCAGCCGCAACCATTTCGACCACAACAACCATATCCACAACCGCAACCACAGTATTCGCAACCACAACAACC
Amp_325	KP405784.1	Triticum spelta	Triticum spelta clone S185_39 alpha-gliadin pseudogene, complete sequence	GTTAGAGTTCCAGTGCCACAATTGCAGCCACAAAATCCATCTCAGCAACAACCACAAGAGCAAGTTCCATTGGTACAACAACAACAATTTCCAGGGCAGCAACAACCATTTCCACCACAACAGCCATATCCGCAGCCGCAACCATTTCCATCACAACAACCATATCTGCAGCTGCAACCATTTCCGCAGCCGCAACCATTTCCGCCACAACTACCATATCCGCAGCCGCAATCATTTCCACCACAACAACCATATCCACAACAGCAACCACAGTATCTACAACCACAACAACC
LT627597.1	LT627597.1	Triticum aestivum	Triticum aestivum Gli-D2-6 gene for alpha-gliadin, cultivar Pegaso	GTTAGAGTTCCAGTGCCACAACTGCAGCCACAAAATCCATCTCAGCAACAACCACAAAAGCAAGTTCCATTGGTACAACAACAACAATTTCCAGGGCAGCAACAACCATTTCCACCACAACAGCCATATCCGCAGCTGCAACCATTTCCATCACAACAACCATATATGCAGCTGCAACCATTTCCGCAGCCGCAACTACCATATCCGCAGCCGCAACTACCATATCCGCAGCCGCAACCATTTCGACCACAACAATCATATCCACAACCGCAACCACAGTATTCGCAACCACAACAACC
Amp_328	KP405782.1	Triticum spelta	Triticum spelta clone S185-P3-55 alpha-gliadin pseudogene, complete sequence	GTTAGAGTTCCAGTGCCACAATTGCAGCCACAAAATCCATCTCAGCAACAGCCACAAGAGCAAGTTCCATTGGTACAACAACAACAATTTCTAGGGCAGCAACAACCATTTCCACCACAACAACCATATCCACAGCCGCAACCATTTCCATCACAACAACCATATCTGCAGCCGCAACCATTTCCGTCACAACTACCATATCCGCAGCCGCAACCATTTCCACCACAACAACCCTATCCACAACCGCAACCACAATATCCGCAACCACAACAACC
JX141486.1	JX141486.1	Triticum aestivum	Triticum aestivum alpha-gliadin (Gli-SB-3) gene, complete cds	GTTAGAGTTCCAGTGCCGCAATTGCAGCCACAAAATCCATCTCAGCAACAACCACAAGAGCAAGTTCCATTGGTGCAACAACAACAATTTCCAGGGCAGCAACAACCATTTCCACCACAACAGCCATATCCGCAGCCACAACCATTTCCATCACAACAACCATATCTGCAGCTGCAACCATTTCCGCAGCCGCAACTACCATATCCGCAGCCGCAACTACCATATCCGCAGCCGCAACTACCATATCCGCAGCCGCAGCCATTTCGACCACAACAACCATATCCACAATCGCAACCACAGTATTCGCAACCACAACAACC
Amp_161	KP405710.1	Triticum macha	Triticum macha clone MA-P3-132 alpha-gliadin pseudogene, complete sequence	GTTAGAGTTCCAGTGCCACAATTGCAGCCATAAAATCCATCTCAGCAACAGCCACAAGAGCAAGTTCCATTGGTACAACAACAACAATTTCTAGGGCAGTAACAACCATTTCCACCACAGCAACCATATCCACAGCCGCAACCATTTCCATCACAACAACCATATCTACAGCTGCAACCATTTCCGCAGCCGCAACTACCATATTCGTAGCCGCAACCATTTCGACCACAACAACCATATCTACAACCGCAACCACAGTATTCGCAACCACAACAACC
Amp_385	KX174291.1	Triticum spelta	Triticum spelta clone IRA03_78 alpha-gliadin storage protein mRNA, partial cds	TTTAGAATTCCAGTGCCACAATTGCAGCCACAAAATCCATCTTAGCAACAGACACAATAGCAAGTTCCATTGGTACAACAACAACAATTTCTAGGGCAGCAACAACCATTTCCACCACAACAACCATATCCACAGCCGCAACCATTTCCATCACAACTACCATATCTGCAGCTGCAACCATTTCCGCAGCCGCAACTACCATATTCACAGCCACAACCATTTCGACCACAACAACCATATCCACAACCGCAACCACAGTATTCGCAACCACAACAACC
EU018294	EU018294.1	Triticum aestivum	Triticum aestivum alpha gliadin (gli-w17) gene, complete cds	GTTAGAGTTCCAGTGCCACAATTGCAGCCACAAAATCCATCTCAGCAACAACCACAAGAGCAAGTTCCATTGGTACAACAACAACAATTTCCAGGGCAGCAACAACCATTTCCACCACAACAGCCATATCCGCAGCCGCAACCATTTCCATCACAACAACCATATCTGCAGCTGCAACCATTTCCGCAGCCGCAACTACCATATCCGCAGCCGCAACTACCATATCCGCAGCCGCAACCATTTCGACCACAACAATCATATCCACAACCGCAACCACAGTATTCGCAACCACAACAACC
TAU51307	U51307.1	Triticum aestivum	Triticum aestivum alpha-gliadin storage protein gene, complete cds	GTTAGATTTCCAGTGCCACAATTGCAGCCACAAAATCCATCTCAGCAACTGCCACAAGAGCAAGTTCCATTGGTACAACAACAACAATTTCTAGGGCAGCAACAACCATTTCCACCACAACAACCATATCCACAGCCGCAACCATTTCCATCACAACTACCATATCTGCAGCTGCAACCATTTCCGCAGCCGCAACTACCATATTCACAGCCACAACCATTTCGACCACAACAACCATATCCACAACCGCAACCACAGTATTCGCAACCACAACAACC
Amp_276	KP405821.1	Triticum spelta	Triticum spelta clone S185-P2-38 alpha-gliadin pseudogene, complete sequence	GTTAGAGTTCCAGTGCCACAATTGCAGCCACAAAATCCATCTCAGCAACAGCCACAAGAGCAAGTTCCATTGGTACAACAACAACAATTTCTAGGGCAGCAACAAACATTTCCACCACAACAACCATATCCACAGCTGCAACCATTTCCATCACAACAACCATATCTACAGCTGCAACCATTTCCGCAGCCGCAACTACCATATTCGCAGCCACAACCATTTCGACCACAACAACCATATCCACAACCGCAGCCACAGTATTCGCAACCACAACAACC
DQ246448	DQ246448.1	Triticum aestivum	Triticum aestivum alpha-gliadin Gli2-CN16-14 gene, complete cds	GTTAGAGTTCCAGTGCCACAATTGCAGCCACAAAATCCATCTCAGCAACAACCACAAAAGCAAGTTCCATTGGTACAACAACAACAATTTCCAGGGCAGCAACAACCATTTCCACCACAACAGCCATATCCGCAGCTGCAACCATTTCCATCACAACAACCATATATGCAGCTGCAACCATTTCCGCAGCCGCAACTACCATATCCGCAGCCGCGACTACCATATCCGCAGCCGCAACCATTTCGACCACAACAATCATATCCACAACCGCAACCACAGTATTCGCAACCACAACAACC
Amp_62	KP405495.1	Triticum aestivum	Triticum aestivum clone THA7-P1-51 alpha-gliadin pseudogene, partial sequence	GTTAGAGTTCCAGTGCCACAATTGCAGCCACAAAATCCATCTCAGCAACAGCCACAAGAGCAAGTTCCATTGGTACAACAACAACAATTTCCAGGGCAGCAACAACAATTTCCACCACAACAGCCATATCCGCAGCCGCAACCATTTCCATCACAACAACCATATCTGCAGCTGCAACCATTTCCGCAGCCGCAACCACCATATTCGCAGCCGCAACCATTTCGACCACAATAACCATATCTCCACAACCGCAACCACAGTATTCGCAACCACAATAACC
AJ133609	AJ133609.1	Triticum aestivum	Triticum aestivum mRNA for alpha-gliadin storage protein, clone alpha-8	GTTAGAGTTCCAATGCCACAATTGCAGCCACAAGATCCATCTCAGCAACAGCCACAAGAGCAAGTTCCATTGGTACAACAACAGCAATTTCTAGGGCAGCAACAACCATTTCCACCACAACAACCATATCCGCAGCCGCAACCATTTCCATCACAACAACCATATCTGCAGCTGCAACCATTTCCGCAGCCGCAACTACCATATTCGCAGCCACAACCATTTCGACCACAACAACCATATCCACAACCGCAACCACAGTATTCGCAACCACAACAACC
Amp_389	MH338198.1	Triticum aestivum	Triticum aestivum cultivar Chinese Spring gliadin alpha-A8 (Gli-2) gene, complete cds	GTTAGAGTTCCAGTGCCACAATTGCAGCCACAAAATCCATCTCAGCAATAGCCACAAGAGCAAGTTCCATTGGTACAACAACAACAATTTCTAGGGCAGCAACAACCATTTCCACCACAACAACCATATCCACAGCCGCAACCATTTCCATCACAACAACCATATCTGCAGCTGCAACCATTTCCGCAGCCGCAACTAGCATATTCGCAGCCACAACCATTTTGACCACAACAACCATATCCACAACCGCAACCACAGTATTCGCAACCACAACAACC
FJ478467.1	FJ478467.1	Triticum aestivum	Triticum aestivum clone 2 alpha gliadin (Gli) pseudogene, partial sequence	GTTAGAGTTCCAGTGCCACAATTGCAGCCACAAAATCCATCTCAGCAACAGCCACAAGAGCAAGTTCCATTGGTACAACAACGACAATTTCCAGGGCAGCAACAAACATTTCCACCACAACAACCATATCCGCAGCCGCAACCATTTCCAGGACAACAACCATATCCGCAGCCGCAACTATTTCCACAGCCGCAACCTTTTCCGCCACAACTTCCATATCCGCAGCCGCAACCATTTCCCCCACAACAACCATATCCACAACCGCAAACACATCATCTGCAACCACAACAACC
Amp_95	KP405526.1	Triticum aestivum	Triticum aestivum clone THA7-P1-10 alpha-gliadin pseudogene, partial sequence	GTTAGAGTTCCAGTGCCACAATTGCAGCCAAAAAATCCATCTCAGCAACAGCCACAAGAGCAAGTTCCATTGGTACAACAACAACAATTTCCAGGGCAGCAACAACAATTTCCACCACAACAGCCATATCCGCAGCCGCAACCATTTCCATCACGACAACCATATCTGCAGCTGCAACCATTTCCGCAGCCGCAACCATTTCTGCCACAACTACCATATCCGCAGCCGCAATCATTTCCACCACAACAACCATATCCACAACAGCGACCAAAGTATCTACAACCACAACAACC
LT627589.1	LT627589.1	Triticum aestivum	Triticum aestivum Gli-B2-10 gene for alpha-gliadin, cultivar Pegaso	GTTAGAGTTCCAGTGCCACAATTGCAGCCGCAAAATCCATCTCAGCAACAACCACAAGAGCAAGTTTCGTTGGTGCAACAACTACAATATCCAGGGCAACAACAACCATCTCCACCACAACAGCCATATCCGCAGCCGCAACCATTTCCATCACAACAACCATTGCCGCAACCGCAACCATTTCTGCCACAACTACCATATCCGCAGCCACAACCATTTCCACCACAACAACCATATCCACAACCGCAACCACAGTATCCACAACCACAACAACC
TAU51302	U51302.1	Triticum aestivum	Triticum aestivum alpha-gliadin storage protein pseudogene, partial cds	GTTCGAGTTCCAGTGCCACAATTGCAGCCAAAAAGTCCATCTCAGCAACAGCCACAAGAGCAACAAGTTCCATTGGTACAGCAACAACAATTTCCAGGGCAGCAACAACCATTTCCACCACAACAGCCATATCCGCAGCCGCAACCCTTTCCATCACAACAACCATATCTGCAGCTGCAACTATTTCCGCAGCCGCAGCCATTTCTGCCACAACTACCATATCCGCAGCCGCAATTATTTCCACCACAACAACCATATCCACAACAGCGACCAAAGTATCTACAACCACAACAACC
EU018274	EU018274.1	Triticum aestivum	Triticum aestivum alpha-gliadin (gli-w7-38) pseudogene, complete sequence	GTTAGAGTTCCAGTGCCACAATTGTAGCCGCAAAATCCATCTCAACAACGACCACAATAGTAATTTCCGTTGGTGCAACAACAACAATTTCCAGGGCAGCAACAACCATTCCCACCACAACAACCATATCTGCAGCTGCAACCATTTCTGCAGCCGCAACTACCATATTCACAGCCACAACCATTTCGACCACAACAACCATATCCACAACCACAACCACAGTATTCGCAAGCACAACAACC
Amp_286	KP405771.1	Triticum spelta	Triticum spelta clone S185-P2-15 alpha-gliadin pseudogene, complete sequence	GTTAGAGTTCCAGTGCCACAATTGCAGCCACAAAATCCATCTCAGCAACAACCACAAGAGCAAGTTCCATTGGTACAACAACAACAATTTCCAGGGCAGCAACAACCATTTCCACCACAACAGCCATATCCGCAGCCGCAACCATTTCCATCACAACAACCATATCTGCAGCTGCAACCATTTCCGCAGCCGCAACTACCATATCCGCAGCCGCAACTACCATATCCGCAGCCGCAACCATTTCGACCACAACAACCATATCCACAACCGCAACCGCAGTATTCGCAACCACAACAACC
JX828283.1	JX828283.1	Triticum aestivum	Triticum aestivum clone ZF5-3 alpha-gliadin (gli-2) pseudogene, complete sequence	GTTAGAGTTCCAGTGCCACAATTGCAGCCACAAAATCCATCTCAGCAACAACCACAAGAGTAAGTTCCATTGGTACAACAACAACAATTTCCAGGGCAGCAACAACTATTTCCACCACAACAGCCATATCCGCAGCCGCAACCATTTCCATCACAACAACCATATCTGCAGCTGCAACCATTTCCGCAGCCGCAACTACCATATCCGCAGCCGCAACTACCATATCCGCAGCCGCAACTACCATATCCGCAGCCGCAACCATTTCGACCACAACAATCATATCCACAACCGCAACCACAGTATTCGCAACCACAACGACC
KC715921.1	KC715921.1	Triticum aestivum	Triticum aestivum cultivar zhengmai004 clone ZHOO4-16 alpha-gliadin pseudogene, complete sequence	GTTAGAGTTCCAGTGCCACAATTGCAGCCACAAAATCCATCTCAGCAACAGCCACAAGAGCAAGTTCCATTGGTACAACAACAACAATTTCTAGGGCAGTAACAACCATTTCCACCACAACAACCATATCCACAGCCGCAACCATTTCCATCACAACAACCATATCTGCAGCTGCAACCATTTCCGCAGCCGCAACTACCATATTCGCAGCCACAACCGTTTCGACCACAACAACCATATCCACAACCGCAACCACAGTATTCGCAACCACAACAACC
KC715900.1	KC715900.1	Triticum aestivum	Triticum aestivum cultivar zhengmai004 clone ZHOO4A-13 alpha-gliadin pseudogene, complete sequence	GTTAGAGTTACAGTGCCACAATTGCAGCCATAAAATCCATCTCAGCAACAGCCACAAGAGCAAGTTCCATTGGTACAACAACAACAATTTCTAGGGCAGTAACAACCATTTCCACCACAACAACCATATCCACAGCCGCAACCATTTCCATCACAACAACCATATCTGCAGCTGCAACCATCTCCGCAGCCGCAACTACCATATTCGCAGCCACAACCATTTCGACCACAACAACCATATCCACAACCGCAACCACAGTATTCGCAACCACAACAACC
Amp_3	KP405288.1	Triticum aestivum	Triticum aestivum clone THA7-P1-12 alpha-gliadin gene, partial cds	GTTAGAGTTCCAGTGCCACAATTGCAGCCACAAAATCCATCTCAGCAACAACCACAAGAGCAAGTTCCATTGGTACAACAACAGCAATTTCCAGGGCAGCAACAACCATTTCCACCACAACAACCATATCCGCAGCCGCAACCATTTCCATCACAACAACCATATCTGCAGCTGCAACCATTTCCGCAGCCGCAACTACCATATCCGCAGCCGCAATCATTTCCACCACAACAACCATATCCACAACAGCGACCAAAGTATCTACAACCACAACAACC
Amp_207	KP405751.1	Triticum macha	Triticum macha clone MA-P3-169 alpha-gliadin pseudogene, complete sequence	GTTAGAGTTCCAGTGCCACAATTGCAGCCGCAAAATCCATCTCAACAACAACCACAAGAGCAAGTTCCATTGATGCAACAACAACAACAATTTCCAGGGCAGCAAGAACAATTTCCACCACAACAGCCATATCCGCATCAGCAACCATTTCCATCACAACAACCATATCCGCAGCCGCAACCATTTCCGCCACAACTACCATATCCGCAGACGCAACCATTTCCACCACAACAACCATATCCACAACCGCAACCACAGTATCCGCAACCACAACAATC
Amp_4	KP405286.1	Triticum aestivum	Triticum aestivum clone THA7-P2-3 alpha-gliadin gene, partial cds	GTTAGAGTTCCAGTGCCACAATTGCAGCCACAAAATCCATCTCAGCAACAACCACAAAAGCAAGTTCCATTGGTACAACAACAACAATTTCCAGGGCAGCAACAACCATTTCCACCACAACAGCCATATCCGCAGCTGCAACCATTTCCATCACAACAACCATATATGCAGCTGCAACCATTTCCGCAGCCGCAACTACCATATTCGCAGCCACAACCATTTCGACCACAACAACCATATCCACAACCGCAACCACAGTATCTACAACCACAACAACC
AJ133607	LT627570.1	Triticum aestivum	Triticum aestivum Gli-A2-9 gene for alpha-gliadin, cultivar Pegaso	GTTAGAGTTCCAGTGCCACAATTGCAGCCACAAAATCCATCTCAGCAACAGCCACAAGAGCAAGTTCCGTTGGTACAACAACAACAATTTCTAGGGCAGCAACAACCATTTCCACCACAACAACCATATCCACAGCCGCAACCATTTCCATCACAACAACCATATCTGCAACTGCAACCATTTCCGCAGCCGCAACTATCATATTCGCAGCCACAACCATTTCGACCACAACAACTATATCCACAACCGCAACCACAGTATTCGCAACCACAACAACC
KC715935.1	KC715935.1	Triticum aestivum	Triticum aestivum cultivar Zhengmai9023 clone Z9023A-5 alpha-gliadin pseudogene, complete sequence	GTTAGAGTTCCAGTGCCACAATTGCAGCCACAAAATCCATCTCAGCAACAGCCACAAGAGCGAGTTCCATTGGTACAACAACAACAATTTCTAGGGCAGCAACAAACATTTCCACCACAACAACCATATCCACAGCTGCAACCATTTCCATCACAACAACCATATCTACAGCTGCAACCATTTCCGCAGCCGCAACTACCATATTCGCAGCCACAACCATTTCGACCACAACAACCATATCCACAACCGCAACCACAGTATTCGCAACCACAACAACC
Amp_279	KP405818.1	Triticum spelta	Triticum spelta clone S185-P3-10 alpha-gliadin pseudogene, complete sequence	GTTAGAGTTCCAGTGCCACAATTGCAGCCACAAAATCCATCTCAGCAACAGCCACAAGAGCAAGTTCCATTGGTATAACGACAACAATTTCTAGGGCAGCAACAAACATTTTCCACCACAACAACCATATCCACAGCCGCAACCATTTCCATCACAACAACCATATCTGCAGCTGCAACCATTTCCGCAGCCGCAACCACCATATTCGCAGCCGCAACCATTTCGACCACAATAACCATATCTCCACAACCGCAACCACAGTATTCGCAACCACAATAACC
Amp_108	KX174157.1	Triticum spelta	Triticum spelta clone SWI23_36 alpha-gliadin storage protein mRNA, partial cds	GTTAGAGTTCCAGTGCCACAATTGCAGCCACAAAATCCATCTCAGCAACAGCCACAAGAGCAAGTTCCATTGGTACAACAACAACAATTTCTAGGGCAGCAACAACCATTTCCACCACAACAACCATATACACAGCCGCAACCATTTCCATCACAACAACCATATCTGCAACTGCAACCATTTCCGCAGCCGCAACTACCATATTCGCAGCCACAACCATTTCGACCACAACAACCATATCCACAACCGCAACCACAGTATTCGCAACCACAACAACC
JX828300.1	JX828300.1	Triticum aestivum	Triticum aestivum clone ZF5-22A alpha-gliadin (gli-2) gene, complete cds	GTTAGAGTTCCAGTGCCACAAATGCAGCCACAACATCCATCTCAGCAACAGCCACAAGAGCAAGTTCCATTGGTACAACAACAACAATTTCTAGGGCAGCAACAACCATTTCCACCACAACAACCATATCCACAGCCGCAACCATTTCCATCACAACAACCATATCTGCAACTACAACCATTTCCGCAGCCGCAACTACCATATTCGCAGCCACAACCATTTCGACCACAACAACCATATCCACAACCGCAACCACAGTATTCGCAACCACAACAACC
Amp_240	KP405407.1	Triticum spelta	Triticum spelta clone S185-P2-33 alpha-gliadin gene, partial cds	GTTCCAGTGCCACAATTGCAGCCACAAAATCCATCTCAGCAACAGCCACAAGAGCAGGTTCCATTGGTACAACAACAACAATTTCTAGGGCAGCAACAACCATTTCCACCACAACAACCATATCCACAGCCGCAACCATTTCCATCACAACAACCATATCTGCAGCTGCAACCATTTCCGCAGCCGCAACTACCATATTCGCAGCCACAACCATTTCGACCACAACAACCATATCCACAACCGCAACCACAGTATTCGCAACCACAAGAACC
AJ133611	KX174127.1	Triticum spelta	Triticum spelta clone TAD06_68 alpha-gliadin storage protein mRNA, partial cds	GTTAGAGTTCCAGTGCCACAATTGCAGCCACAAAATCCATCTCAGCAACAGCCACAAGAGCAAGTTCCATTGGTACAACAACAACAATTTCTAGGGCAGCAACAACCATTTCCACCACAACAACCATATCCACAGCCGCAACCATTTCCATCACAACTACCATATCTGCAGCTGCAACCATTTCCGCAGCCGCAACTACCATATTCACAGCCACAACCATTTCGACCACAACAACCATATCCACAACCGCAACCACAGTATTCGCAACCACAACAACC
Amp_320	KP405790.1	Triticum spelta	Triticum spelta clone S185-P2-40 alpha-gliadin pseudogene, complete sequence	GTTAGAGTTCCAGTGCCACAATTGCAGCCGCAAAATCCATCTCAGCAACAACCACAAGAGCAAGTTCCATTGGTACAACAACAACAATTTCCAGGGCAGCAACAACAATTTCCACCACAACAGCCATATCCGCAGCCGCAACCATTTCCATCACAACAACCATATCTGTAGCTGCAACCATTTCCGCAGCCGCAACCATTTCTGCCACAACTACCATATCCGCAGCCGCAATCATTTCCACCACAACAACCATATCCACAACAGCGACCAAAGTATCTACAACCACAACAACC
Amp_191	KP405722.1	Triticum macha	Triticum macha clone MA-P2-74 alpha-gliadin pseudogene, complete sequence	TTTAGAATTCCAGTGCCACAATTGCAGCCACAAAATCCATCTTAGAAACAACCACAATAGAAAGTTCCATTGGTACAACAACAACAATTTCTAGGGCAGCAACAACCATTTCCACCACAACAACCATATCCACAGCCGCAACCATTTCCATCACAACAACCATATCTTCAGCTGCAACCATTTCCGCAGCCGCAACTACCACATTCGCAGCCGCAACCATTTCGACCACAACAACCATATCCACAACCGCAACCATAGTATTCGCAACCACAATAACC
Amp_75	KP405499.1	Triticum aestivum	Triticum aestivum clone THA7-P1-6 alpha-gliadin pseudogene, partial sequence	GTTAGAGTTCCAGTGCCACAATTGTAGCCGCAAAATCCATCTCAGCAACAACCACAAGAGCAAGTTTCATTGGTACAACAACAACAATTTCCAGGGCAGCAACAACCATTTCCACCACAACAGCCATATCCGCAGCCGCAACCATTTCCATCACAACAACCATATCCACAGCCACAACCATTTCTGCCACAACTACCATATCCGCGTCCGCAACCATTTCTACCACAACAACCATATCCACAACCGGAACCACAGTATCCGCAACCACAACAACC
Amp_365	MH338191.1	Triticum aestivum	Triticum aestivum cultivar Chinese Spring gliadin alpha-B18 (Gli-2) gene, complete cds	GTTAGAGTTCCAGTGCCACAATTGCAGCCACAAAATCCATCTCAGCAACAACCACAAGAGCAAGTTCCATTGGTGCAACAACAACAATTTCTAGGGCAGCAACAACAACAATTTCCAGGGCAACAACAACCATTTCCACCACAACAGCCATATCCGCAGCCGCAACCATTTCTGCCACAACTACCATATCCGCAGCCGCAACCATTTCCACCATAACAATCATATCCACAACCACAACCACAATATCCGCAACCACAACAACC
DQ246446	KX174096.1	Triticum spelta	Triticum spelta clone TAD06_14 alpha-gliadin storage protein mRNA, partial cds	GTTAGAGTTCCAGTGCCACAATTGCAGCCACAAAATCCATCTCAGCAACAGCCACAAGAGCAAGTTCCATTGGTACAACAACAACAATTTCTAGGGCAGCAACAACCATTTCCACCACAACAACCATATCCACAGCCGCAACCATTTCCATCACAACAACCATATCTGCAACTGCAACCATTTCCGCAGCCGCAACTACCATATTCGCAACCACAACCATTTCGACCACAACAACCATATCCACAACCGCAACCACAGTATTCGCAACCACAACAACC
Amp_154_(4)	KP405719.1	Triticum macha	Triticum macha clone MA-P2-101 alpha-gliadin pseudogene, complete sequence	GTTAGAGTTCCAGTGCCACAATTGCAGCCACAAAATCCATCTCAGCAACAGCCACAAGAGCAAGTTCCATTGGTACAACAACAAAAATTTCTAGGGCAGCAACAAGAATTTCCACCACAACAACCAGATCCACAGCCGCAACCATTTCCATCACAACAACCATATCTGCAGTTGCAACCATTTCCGCAGCCGCAACTACCATATTCTCAGCCGCAACCATTTCGACCACAACAACCATATCCACAACTGCAACCACAGTATTCGCAACCACAACAACC
LT627572.1	LT627572.1	Triticum aestivum	Triticum aestivum Gli-A2-11 gene for alpha-gliadin, cultivar Pegaso	GTTAGAGTTCCAGTGCCACAATTGCAGCCGCAAAATCCATCTCAGCAACAGCCACAAGAGCAAGTTCCATTGGTACAACAACAACAATTTCTAGGGCAGCAACAACCATTTCCACCACAACAACCATATCCACAGCCGCAACCATTTCCATCACAACTACCATATCTGCAGCTGCAACCATTTCCGCAGCCGCAACTACCATATTCACAGCCACAACCATTTCGACCACAACAACCATATCCACAACCGCAACCACAGTATTCGCAACCACAACAACC
Amp_253	KP405397.1	Triticum spelta	Triticum spelta clone S185-P2-28 alpha-gliadin gene, partial cds	GTTCCAGTGCCACAATTGCAGCCACAAAATCCATCTCAGCAACAACCACAAAAGCAAGTTCCATTGGTACAACTACAACAATTTCCAGGGCAGCAACAACCATTTCCACCACAACAGCCATATCCGCAGCTGCAACCATTTCCATCACAACAACCATATATGCAGCTGCAACCATTTCCGCAGCCGCAACTACCATATCCGCAGCCGCAACTACCATATCCGCAGCCGCAACCATTTCGACCACAACAATCATATCCACAACCGCAACCACAGTATTCGCAACTACAACAACC
JX141482.1	JX141482.1	Triticum aestivum	Triticum aestivum alpha-gliadin (Gli-CS-2) pseudogene, complete sequence	GTTAGAGTTCCAGTGCCACAATTGCAGCCGCAAAATCCATCTCAACAACAACCACAAGAGCAAGTTCCATTGACGCAACAACAACAACAATTTCCAGGGCAGCAAGAACAATTTCCACCACAACAGCCATATCCGCATCAGCAACCATTTCCATCACAACAACCATATCCGCAGCCGCAACCATTTCCGCCACAACTACCATATCCGCAGACGCAACCATTTCCACCACAACAACCATATCCACAACCGCAACCACAGTATCCGCAACCACAACAACC
Amp_331	KP405814.1	Triticum spelta	Triticum spelta clone S185-P3-33a alpha-gliadin pseudogene, complete sequence	TTTAGAATTCTAGTGCCACAATTGCAGCCACAAAATCCATCTTAGCAACAACCACAAGAGCAAGTTCCATTGGTACAACAACAGCAATTTCTAGGGCAGCAACAACCATTTCCATCACAACAACCATATCCACAGCCACAACCATTTCTGCCACAACTACCATATCCGCGTCCGCAACCATTTCTACCACAACAACCATATCCACAACCGGAACCACAGTATCCGCAACCACAACAACC
Amp_73	KP405474.1	Triticum aestivum	Triticum aestivum clone THA7-P2-35 alpha-gliadin pseudogene, partial sequence	GTTAGAGTTCCAGTGCCACAATTGCAGCCACAAAATCCATCTCAGCAACAGCCACAAGAGCAAGTTCCATTGGTACAACAACAACAATTTCCAGGGCAGCAACAACCATTTCCACCACAACAGCCATATCCGCAGCCGCAACCATTTCCATCACAACAACCATATCTGCAGCTGCAACCATTTCCGCAGCCGCAACTACCATATCCGCAGCCGCAACTACCATATCCGCAGCCGCAACTACCATATCCGCAGCCGCAACCATTTCGACCACAACAACCATATCCACAACCGCAACCACAGTATTCGCAACCACAACAACC
Amp_371	JX843512.1	Secale cereale	Secale cereale clone R2-50 alpha-gliadin (gli-2) pseudogene, partial sequence	GTTAGAGTTCCAGTGCCACAATTGCAGCCACAAAATCCATCTCAGCAACAACCACAAGAGCAAGTTCCATTGGTACAACAACAACAATTTCTAGGGCAGCAACAACAATTTCCACCACAACAGCCATATCCGCAGCCGCAACCATTTCCATCACAACAACCATATCTGCAGCTGCAACCATTTCCGCAGCCGCAACTACCATATTCGCAGCCGCAACCATTTCGACCACAACAACCATATCCACAACCGCAACCATAGTATTCGCAACCACAATAACC
Amp_210	KP405761.1	Triticum macha	Triticum macha clone MA-P3-126 alpha-gliadin pseudogene, complete sequence	GTTAGAGTTCCAGTGCCACAATCACAGCCACAAAATCGATCTCAGCCACAGCCACAAGGGCAAGTTCCATTGGTACAACAACAACAATTTCCAGGGCAGCAACAACCATTTCCACCACAACAGCCATATCCGCAGCCGCAACCATTTCCATCACAACAACCATATCTGCAACTGCAACCATTTCCACAACCGCAACCATTTCCGCCACAACTACCATATCCGCAGCCACCACCATTTTCACCACAACAACCATATCCACAACCGCAACCACAGTATCCGCAACCACAACAACC
Amp_148	KP405705.1	Triticum macha	Triticum macha clone MA-P3-171 alpha-gliadin pseudogene, complete sequence	GTTAGAGTTCCAGTGCCACAATTGCAGCCACAAAATCCATCTCAGCAACAGCCACAAGAGCAAGTTCCATTGGTACAACAACAACAATTTCTGGGGCAGCAACAACCATTTCCACCACAACAACCATATCCACAGCCGCAACCATTTCCATCACAACAACCGTATCTACAGCTGCAACCATTTCCACAGCTGCAACAACCATATTCGCAGCCGTAACCATTTCGACCACAACAACCATATCCACAACCGCAACCACAGTATTCGCAACCACAACAACC
KC715952.1	KC715952.1	Triticum aestivum	Triticum aestivum cultivar Zhengmai9023 clone Z9023A-28 alpha-gliadin (gli-2) gene, complete cds	GTTAGAGTTCCAGTGCCACAATTGCAGCCACAAAATCCATCTCAGCAACAACCACAAAAGCAAGTTCCATTGGTACAACAACAACAATCTCCAGGGCAGCAACAACCATTTCCACCACAACAGCCATATCCGCAGCTGCAACCATTTCCATCACAACAACCATATATGCAGCTGCAACCATTTCCGCAGCCGCAACTACCATATCCGCAGCCGCAACTACCATATCCGCAGCCGCAACCATTTCGACCACAACAATCATATCCACAACCGCAACCACAGTATTCGCAACCACAACAACC
JX828232.1	JX828232.1	Triticum aestivum	Triticum aestivum clone Y34-3 alpha-gliadin (gli-2) pseudogene, complete sequence	GTTAGAGTTCCAGTGCCACAATTGCAGCCACAAAATCCATCTCAGCAACAGCCACAAGAGCAAGTTCCATTGGTACAACAACAACAATTTCTAGGGCAGCAACAACCATTTCCACCACAACAACCATATCCACCGCCGCAACCATTTCCATCACAACAACCATATCTGCAGCTGCAACCATTTCTGCAGCCGCAACTACCATATTCACAGCCACAACCATTTCGACCACAACAACCATATCCACAACCACAACCACAGTATTCGCAAGCACAACAACC
AJ133604	AJ133604.1	Triticum aestivum	Triticum aestivum mRNA for alpha-gliadin storage protein, clone alpha-7	GTTAGAGTTCCAGTGCCACAATTGCAGCTACAAAATCCATCTCAGCAACAGCCACAAGAGCAAGTTCCATTGGTACAAGAACAACAATTTCCAGGGCAGCAACAACCATTTCCACCACAACAGCCATATCCGCAGCCGCAACCATTTCCATCACAACAACCATATCTGCAGCTGCAACCATTTCCACGGCCGCAACTACCATATCCGCAGCCGCAACCATTTCGACCACAACAACCATATCCACAGCCGCAACCACAGTATTCGCAACCACAACAACC
TAU51308	U51308.1	Triticum aestivum	Triticum aestivum alpha-gliadin storage protein pseudogene, complete cds	GTTAGAGTTCCAATGCCACAATTGCAGCAACAAAATCCATCTCAGCAACAACCACAAAAGCAAGTTCCCTTGGTACAACAACAACAATTCCCAGGGCAGCAACAACCATTTCCACCACAACCATATCCGCAGCAGCAACCATTTCCATCACAACAACCATATATGCAGCTGCAACCATTTCCGCAGCCGCAGCTACCATATCCGCCGCCGCAACTACCATATCCGCAGCCGCAACCATTTCGACCACAACCATCATATCCACAACCGCAACCACAGTATTCGCAACCACAACAACC
Amp_81	KP405480.1	Triticum aestivum	Triticum aestivum clone THA7-P2-20 alpha-gliadin pseudogene, partial sequence	GTTAGAGTTCCAGTGCCACAATTGCAGCCACAAAATCCATCTCAGCAACAGCCACAGGAGCAAGTTCCAGTGGTACAACAACAACAATTTCTAGGGCAGCAGCAACCATTTCCACCACAACAACCATATCCACAGCCGCAACCATTTCCATCACAACAACCATATTCGCAACCGTAACCATTTCCGCCACAACTACCATATCCACAAGCGCAACCATTTCCAACACAACAACCATATCCACAACCGCAACCACAGTATCCGCAACCACAACAACC
JX828296.1	JX828296.1	Triticum aestivum	Triticum aestivum clone ZF5-15A alpha-gliadin (gli-2) gene, complete cds	GCTAGAGTTCCAGTGCCACAATTGCAGCCACAAAATCCATCTCAGCAACAACCACAAGAGCAAGTTCCATTGGTACAACAACAACAATTTCCAGGGCAGCAACAACCATTTCCACCACAACAGCCATATCCGCAGCTGCAACCATTTCCATCACAACAACCATATATGCAGCTGCAACCATTTCCGCAGCCGCAACTACCATATCCGCAGCCGCAACTACCATATCCGCAGCCGCAACCATTTCGACCACAACAATCATATCCACAACCGCAACCACAGTATTCGCAACCACAACAACC
TraesCS6A02G048900	MH338194.1	Triticum aestivum	Triticum aestivum cultivar Chinese Spring gliadin alpha-A2 (Gli-2) gene, complete cds	GTTAGAGTTCCAGTGCCACAATTGCAGCCGCAAAATCCATCTCTGCAACAACCACAAGAGCAAGTTCCATTGGTGCAACAACAACAATTTCCAGGGCAGCAACAAACATTTCCACCACAACAACCATATCCGCAGCCGCAACCATTTCCAGGACAACAACCATATCCGCAGCCGCAACTATTTCCACAGCCGCAACCTTTTCCGCCACAACTTCCATATCCGCAGCCGCAACCATTTCCCCCACAACAACCATATCCACAACCGCAAACACATCATCTGCAACCACAACAACC
KC715925.1	KC715925.1	Triticum aestivum	Triticum aestivum cultivar Zhengmai9023 clone Z9A-2 alpha-gliadin pseudogene, complete sequence	GTTAGAGTTCCAGTGCCACAATTGCAGCCACAAAATCCATCTCAGCAACAACCACAAGAGCAAGTTCCATTGGTACAACAACAGCAATTTCTAGGGCAGCAACAACCATTTCCACCACAACAGCCATATCCGCAGCCGCAACCATTTCCATCACAACAACCATATCTGCAGCTGCAACCATTTCCGCAGCCGCAACTACCATATCCGCAGCCGCAACCATTTCGACCACAACAACCATATCCACAACCGCAACCACAGTATTCGCAACCACAACAACC
Amp_382	KC715909.1	Triticum aestivum	Triticum aestivum cultivar zhengmai004 clone ZHOO4-4 alpha-gliadin pseudogene, complete sequence	GTTAGAGTTTCAGTGCCACAATTGCAGCCACAAAATCCATCTCAGCAACAGCCACAAGAGCAAGTTCCATTGGTACAACAACAACAATTTCTAGGGCAGCAACAACAATTTCCACCACAACAACCAGATCCACAGCCGCAACCATTTCCATCACAACAACCATATCTGCAGTTGCAACCATTTCCGCAGCCGCAACTACCATATTCGTAGTCGCAACCATTTCGACCACAACAACCATATCCACGACCGCAACCACAGTATTCGCAACCACAACAACC
EF561286	EF561286.1	Triticum aestivum	Triticum aestivum alpha-gliadin (Gli-Z6) mRNA, complete cds	GTTAGAGTTCCAGTGCCACAATCGCAGCCACAAAATCCATCTCAGCAACAGCCACAAGAGCAAGTTCCATTGGTACAACAACAACAATTTCTAGGGCAGCAACAACCATTTCCACCACAACAACCATATCCACAGCCGCAACCATTTCCATCACAACAACCATATCTGCAACTGCAACCATTTCCGCGGCCGCAACCATTTCCGCCACAACTACCATATCCGCAGACACAACCATTTCGACCACAACAACCATATCCACAACCGCAACCACAGTATTCGCAACCACAACAACC
KC715890.1	KP405663.1	Triticum urartu	Triticum urartu clone U13-43 alpha-gliadin pseudogene, partial sequence	GTTAGAGTTCCAGTGCCACAATTGCAGCCACAAAATCCATCTCAGCAACAGCCACAAGAGCAAGTTCCATTGGTACAACAACAACAATTTCTAGGGCAGCAACAACCATTTCCACCACAACAACCATATCCACAGCCGCAACCATTTCCATCACAACAACCATATCTGCAGCTGCAACCATTTCCGCAGCCGCAACTACCATATTCACAGCCACAACCATTTCGACCACAACAACCATATCCACAACCGCAACCACAGTATTCGCAACCACAACAACC
JX141490.1	JX141490.1	Triticum aestivum	Triticum aestivum alpha-gliadin (Gli-3) gene, complete cds	GTTGGAGTTCCAGTGCCACAATTGCAGCTACAAAATCCATCTCAGCAACAGCCACAAGAGCAAGTTCCATTGGTACAAGAACAACAATTTCCAGGGCAGCAACAACCATTTCCACCACAACAGCCATATCCGCAGCCGCAACCATTTCCATCACAACAACCATATCTGCAGCTGCAACCATTTCCACAGCCGCAACTACCATATCCGCAGCCGCAACCATTTCGACCACAACAACCATATCCACAGCCGCAACCACAGTATTCGCAACCACAACAACC
JX141483.1	JX141483.1	Triticum aestivum	Triticum aestivum alpha-gliadin (Gli-CS-3) gene, complete cds	GTTAGAGTTCCAGTGCCGCAATTGCAGCCACAAAATCCATCTCAGCAACAACCACAAGAGCAAGTTCCATTGGTACAACAACAACAATTTCCAGGGCAGCAACAACCATTTCCACCACAACGGCCATATCCGCAGCCGCAACCATTTCCATCACAACAACCATATCTGCAGCTGCAGCCATTTCCGCAGCCGCAACTACCATATCCGCAGCCGCATCTACCATATCCGCAGCCGCAACCATTTCGACCACAACAACCATATCCACAACCGCAACCACAGTATTCGCAACCACAACAACC
KC715927.1	KC715927.1	Triticum aestivum	Triticum aestivum cultivar Zhengmai9023 clone Z9A-5 alpha-gliadin (gli-2) gene, complete cds	GTTAGAGTTCCAGTGCCACAATTGCAGCCACAAAATCCATCTCAGCAACAACCACAAGAGCAAGTTTCATTGGTACAACAACAACAATTTCTAGGGCAGCAACAACCATTTCCACCACAACAACCATATCCACAGCCGCAACCATTTCCATCACAACAACCATATCTGCAGCTGCAACCATTTCCGCAGCCGCAACTACCATATTCGCAGCCACAACCATTTCGACCACAACAACCATATCCACAACCGCAACCACAGTATTCGCAACCACAAGAACC
Amp_151	KP405699.1	Triticum macha	Triticum macha clone MA-P2-84 alpha-gliadin pseudogene, complete sequence	GTTAGAGTTCCAGTGCCACAATTGCAGCCACAAAATCCATCTCAGCAACACCCACAAGAGCAAGTTCCATTGGTACAACAACAACAATTTCTAGGGCAGCAACAACCATTTCCACCACAACAACCATATCCACAGCCGCAACCATTTCCATCACAACAACCATATCTGCAGCTGCAACCATTTCCGCAGCCGCAACTACCATATTTGCAGCCACAACCATTTCGACCACAACAACCATATCCACAACCGCAACCACAGTATTCGCAACCACAACAACC
Amp_266	KP405833.1	Triticum spelta	Triticum spelta clone S185_46 alpha-gliadin pseudogene, complete sequence	GTTAGAGTTCCAGTGCCACAATTGCAGCCACAAAATCCATCTCAGCAACAACCACAAGAGCAAGTTCCATTGGTACAACAACAGCAATTTCCAGGGCAGCAACAACCATTTCCACCACAACAGCCATATCCGCAGCCGCAACCATTTCCATCACAACAACCATATCTGCAGCTGCAACCATTTCCGCAGCCGCAACTACCATATCCGCAGCCGCAACCATTTCGACCACAACAACCATATCCACAACCGCAACCACAGTATTCGCAACCACAATAACC
TraesCS6B02G065536	AB982283.1	Triticum aestivum	Triticum aestivum gene for pseudo alpha/beta-gliadin, complete cds, cultivar: Chinese Spring, clone: clone50	GTTAGAGTTCCAGTGCCACAATTGCAGCCGCAAAATCCATCTCAGCAACAACCACAAGAGCAAGTTCCGTTGGTGCAACAACAACAATATCCAGGGCAGCAACAACCATTTCCACCACAACAACCATATCCGCAGCCGCAACCATTTCCATCACAACAACCATTTCTGCAGCCGCAACCATTTCTGCTACAACTACCATATCCGCAGCCACAACCATTTCCACCACAACAACCATATCCACAACCGCAACCACAGTATCCGCAACCACAACAACC
Amp_11_(2)	KP405496.1	Triticum aestivum	Triticum aestivum clone THA7-P1-14 alpha-gliadin pseudogene, partial sequence	GTTAGAGTTCCAGTGCCACAATTGCAGCCACAAAATCCATCTCAGCAACAACCACAAGAGCAAGTTCCATTGGTACAACAACAACAATTTCCAGGGCAGCAACAACCATTTCCACCACAACAGCCATATCCGCAGCCGCAACCATTTCCATCACAACAACCATATCTGCAGCTGCAACCATTTCCGCAGCCGCAACTACCATATTCGCAGCCACAACCATTTCGACCACAACAACCATATCCACAACCGCAACCACAATATTCGCAACCACAACATCC
JN831397.1	JN831397.1	Triticum aestivum	Triticum aestivum clone 9-10 alpha-gliadin (gli-2) gene, complete cds	GTTAGAGTTCCAGTGCCACAATTGCAGCCACAAAATCCATCTCAGCAACAACCACAAGAGCAAGTTCCATTGGTACAACAACAGCAATTTCCAGGGCAGCAACAACCATTTCCACCACAACAGCCATATCCGCAGCCGCAACCATTTCCATCACAACAACCATATCTGCAGCTGCAACCATTTCCGCAGCCGCAACAACCATATTCGCAGCCGCAACCATTTCGACCACAACAACCATATCCACAACCGCAACCACAGTATTCGCAACCACAACAACC
Amp_28	MG459160.1	Triticum aestivum	Triticum aestivum isolate Dctg2 alpha-gliadin (Gli-D2) pseudogene, complete sequence	GTTAGAGTTCCAGTGCCACAATTGCAGCCACAAAATCCATCTCAGCAACAACCACAAGAGCAAGTTTCATTGGTACAACAACAACAATTTCCAGGGCAGCAACAACCATTTCCACCACAACAGCCATATCCGCAGCCGCAACCATTTCCATCACAACAACCATATCTGCAGCTGCAACCATTTCCGCAGCCGCAACTACCATATCCGCAGCCGCAACTACCATATCCGCAGCCGCAACTACCATATCCGCAGCCGCAACCATTTCGACCACAACAACCATATCCACAATCGCAACCACAGTATTCGCAACCACAACAACC
Amp_22	KP405258.1	Triticum aestivum	Triticum aestivum clone THA7-P2-29 alpha-gliadin gene, partial cds	GTTAGAGTTCCAGTGCCACAATTGCAGCCACAACATCCATCTCAGCAACAGCCACAAGAGCAAGTTCCATTGGTACAACAACAACAATTTCTAGGGCAGCAACAACCATTTCCACCACAACAACCATATCCACAGCCGCAACCATTTCCATCACAACAACCATATCTGCAACTACAACCATTTCCGCAGCCGCAACTACCATATTCGCAGCCACAACCATTTCGACCACAACAACCATATCCACAACCGCAACCACAGTATTCGCAACCACAAGAACC
JN831403.1	JN831403.1	Triticum aestivum	Triticum aestivum clone 3-4 alpha-gliadin (gli-2) pseudogene, complete sequence	GTTAGAGTTCCAGTGCCACAATTGCAGCCATAAAATCCATCTCAGCAACAGCCACAAGAGCAAGTTCCATTGGTACAACAACAACAATTTCTAGGGCAGCAACAACCATTTCCACCACAACAACCATATCCACAGGCACAACCATTTCCATCACAACTACCATATCTGCAGCTGCAACCATTTCCGCAGCCGCAACTACCATATTCACAGCCACAACCATTTCGACCACAACAACCATATCCACAACCGCAACCACAGTATTCGCAACCACAACAACC
JN831399.1	JN831399.1	Triticum aestivum	Triticum aestivum clone 9-9 alpha-gliadin (gli-2) pseudogene, complete sequence	GTTAGAGTTCCAGTGCCACAATTGCAGCCATAAAATCCATCTCAGCAACAGCCACAAGAGCAAGTTCCATTGGTACAACAACAACAATTTCTAGGGCAGCAACAACCATTTCCACCACAACAACCAGATCCACAGCCGCAACCATTTCCATCACAACAACCATATCTGCAGTTGCAACCATTTCCGCAGCCGCAACTACCATATTCGTAGTCGCAACCATTTCGACCACAACAACCATATCCACGACCGCAACCACAGTATTCGCAACCACAACAACC
LT627571.1	LT627571.1	Triticum aestivum	Triticum aestivum Gli-A2-10 gene for alpha-gliadin, cultivar Pegaso	GTTAGAGTTCCAGTGCCACAATTGCAGCCACAAAATCCATCTCAGCAACAGCCACAAGAGCAAGTTCCGTTGGTACAACAACAACAATTTCTAGGGCAGCAACAACCATTTCCACCACAACAACCATATCCACAGCCGCAACCATTTCCATCACAACAACCATATCTGCAACTGCAACCATTTCCGCAGCCGCAACTATCGTATTCGCAGCCACAACCATTTCGACCACAACAACTATATCCACAACCGCAACCACAGTATTCGCAACCACAACAACC
Amp_109	KP405364.1	Triticum macha	Triticum macha clone MA-P2-103 alpha-gliadin gene, partial cds	GTTAGAGTTCCAGTGCCACAATTGCAGCCACAAAGTCCATCTCAGCAACAGCCACAAGAGCAAGTTCCATTGGTACAACAACAACAATTTCTAGGGCAGCAACAACCATTTCCACCACAACAACCATATCCACAGCCGCAACCATTTCCATCACAACAACCATATCTGCAACTGCAACCATTTCCGCAGCCGCAACTACCATATTCGCAGCCACAACCATTTCGACCACAACAACCATATCCACAACCGCAACCACAGTATTCGCAACCACAACAACC
Amp_259	KP405835.1	Triticum spelta	Triticum spelta clone S185-P3-40 alpha-gliadin pseudogene, complete sequence	GTTAGAGTTCCAGTGCCACAATTGTAGCCGCAAAATCCATCTCAACAACGACCACAATAGTAATTTCCGTTGGTGCAACAACAACAATTTCCAGGGCAGCAACAACCATTCCCACCACAACAGCCATATCCGCAGCCGCAACCATTTCCATCACAACAACCATATCTGCAGCTGCAACCATTTCCGCAGCCGCAACTACCATATTCGCAGCCACAACCATTTCGACCACAACAACCATATCCACAACCGCAACCACAGTATTCGCAACCACAACAACC
Amp_165	KP405743.1	Triticum macha	Triticum macha clone MA-P2-76 alpha-gliadin pseudogene, complete sequence	GTTAGAGTTCCAGTGCCACAATTGCAGCCACAAAATCCATCTCAGCAACAGCCACAAGAGCAAGTTCCATTGGTACAACAACAACAATTTCTAGGGCAGCAACAACCATTTCCACCACAACAACCATATACACAGCCGCAACCATTTCCATCACAACAACCATATCTGCAGCTGCAACCATTTCCGCAGCCGCAACTACCATATTCGCATCCACAACCATTTCGACCACAACAACCATATCCACAACCGCAACCACAGTATTCGCAACCACAACAACC
KJ410477.1	KJ410477.1	Triticum aestivum	Triticum aestivum cultivar HI617 alpha-gliadin (Glia) gene, complete cds	GCTAGAGTTCCAATGCCACAATTGCAGCCACAAAATCCATCTCAGCAACAGCCACAAGAGCAAGTTCCGTTGGTACAACAACAACAATTTCTAGGGCAGCAACAACCATTTCCACCACAACAACCATATCCACAGCCGCAACCATTTCCATCACAACAACCACATCTGCAACTGCAACCATTTCCGCAGCCGCAACTATCATATTCGCAGCCACAACCATTTCGACCACAACAACTATATCCACAACCGCAACCACAGTATTCGCAACCACAACAACC
Amp_242	KP405382.1	Triticum spelta	Triticum spelta clone S185_43 alpha-gliadin gene, partial cds	GTTCCAGTGCCACAATTGCAGCCACAAAATCCATCTCAGCAACAACCACAAGAGCAAGTTCCATTGGTACAACAACAACAATTTCCAGGGCAGCAACAACCATTTCCACCACAACAGCCATATCCGCAGCCGCAACCATTTCCATCACAACAACCATATCTGCAGCTGCAACCATTTCCGCAGCCGCAACTACCATATCCGCAGCCGCAACTACCATATCCGCAGCCGCAACTACCATATCCGCAGCCGCAACCATTTCGACCACAACAACCATATCCACAATCGCAACCACAATATTCGCAACCACAACATCC
Amp_392	MG459161.1	Triticum aestivum	Triticum aestivum isolate Dctg3 alpha-gliadin (Gli-D2) gene, complete cds	GTTAGAGTTCCAGTGCCACAATTGCAGCCACAAAATCCATCTCAGCAACAACCACAAGAGCAAGTTCCATTGGTACAACAACAGCAATTTCCAGGGCAGCAACAACCATTTCCACCACAACAACCATATCCGCAGCCGCAACCATTTCCATCACAACAACCATATCTGCAGCCGCAACCATTTCCGCAGCCGCAACTACCATATCCGCAGCCGCAACTACCATATCCGCAGCCGCAACCATTTCGACCACAACAACCATATCCACAACCGCAACCACAGTATTCGCAACCACAACAACC
JX828261.1	JX828261.1	Triticum aestivum	Triticum aestivum clone Y50A-3 alpha-gliadin (gli-2) pseudogene, complete sequence	GTTAGAGTTCCAGTGCCACAATTGCAGCCACAAAATCCATCTCAGCAACAACCACAAGAGCAAGTTCCATTGGTACAACAACAACAATTTCCAGGGCAGCAACAACCATTTCCACCACAACAGCCATATCCGCAGCTGTAACCATTTCCATCACAACAACCATATATGCAGCTGCAACCATTTCCGCAGCCGCAACTACCATATCCGCAGCCGCAACTACCATATCCGCAGCCGCAACCATTTCGACCACAACAATCATATCCACAACCGCAACCACAGTATTCGCAACCACAACAACC
JX828239.1	JX828239.1	Triticum aestivum	Triticum aestivum clone Y34-14 alpha-gliadin (gli-2) gene, complete cds	GTTAGAGTTCCAGTGCCACAATTGCAGCCACAAAATCCATCTCAGCAACAACCACAAGAGCAAGTTTCATTGGTACAACAACAACAATTTCCAGGGCAGCAACGACCATTTCCACCACAACAGCCATATCCGCAGCCGCAACCATTTCCATCACAACAACCATATCTGCAGCTGCAACCATTTCCGCAGCCGCAACTACCATATCCGCAGCCGCAACTACCATATCCGCAGCCGCAACTACCATATCCGCAGCCGCAACCATTTCGACCACAACAACCATATCCACAATCGCAACCACAGTATTCGCAACCACAACAACC
JX141494.1	JX141494.1	Triticum aestivum	Triticum aestivum alpha-gliadin (Gli-7) gene, complete cds	GTTAGAGTTCCAGTGCCACAATTGCAGCCACAAAATCCATCTCAGCAACAGCCACAAGAGCAAGTTCCATTGGTACAACAACAACAATTTCTAGGGCAGCAACAACCATTTACACCACAACAACCATATCCACAGCCGCAACCATTTCCATCACAACAACCATATCTGCAGCTGCAACCATTTCCGCAGCCGCAACTACCATATTCGCAGCCACAACCATTTCGACCACAACAACCATATCCACAACCGCAACCACAGTATTCGCAACCACAAGAACC
JX828317.1	JX828317.1	Triticum aestivum	Triticum aestivum clone 2A-2 alpha-gliadin (gli-2) pseudogene, complete sequence	GTTAGAGTTCCAGTGCCACAATTGCAGCCACAAGATCCATCTCAGCAACAGCCACAAGAGCAAGTTCCATTGGTACAACAACAAAAATTTCTATGGCAGCAACAACAATTTCCACCACAACAACCAGATCCACAGCCGCAACCATTTCCATCACAACAACCATATCTGCAGTTGCAACCATTTCCGCAGCCGCAACTACCATATTCGTAGTCGCAACCATTTCGACCACAACAACCATATCCACGACCGCAACCACAGTATTCGCAACCACAACAACC
KC715894.1	KC715894.1	Triticum aestivum	Triticum aestivum cultivar zhengmai004 clone ZHOO4A-7 alpha-gliadin pseudogene, complete sequence	GTTAGAGTTCCTGTGCCACAATTGCAGCCACAAAATCCATCTCAGCAACAGCCGCAAGAGCAAGTTCCATTGGTACAACAACAACAATTTCTGGGGCAGCAACAACCATTTCCACCACAACAACCATATCCACAGCCGCAACCATTTCCATCACAACAACCATATCTACAGCTGCAACCATTTCCGTAGCTGCAACAACCATATTCGCAGCCGCAACCATTTCGACCACAACAACCATATCCACAACCGCAACCACAGTATTCGCAACCACAACAACC
Amp_48	KP405509.1	Triticum aestivum	Triticum aestivum clone THA7-P1-19 alpha-gliadin pseudogene, partial sequence	GTTAGAGTTCCAGTGCCACAATTGCAGCTACAAAATCCATCTCAGCAACAGCCACAAGAGCAAGTTCCATTGGTACAAGAACAACAATTTCCAGGGCAGCAACAACCATTTCCACCACAACAGCCATATCCGCAGCCGCAACCATTTCCATCACAACAACCATATCTGCAGCTGCAACCATTTCCGCAGCCGCAACCACCATATTCGCAGCCGCAACCATTTCGACCACAATAACCATATCTCCACAACCGCAACCACAGTATTCGCAACCACAATAACC
Amp_40	KP405256.1	Triticum aestivum	Triticum aestivum clone THA7-P3-16 alpha-gliadin gene, partial cds	GTTAGAGTTCCAGTGCCACAATTGCAGCCGCAAAATCCATCTCAGCAACAACCACAAGAGCAAGGTTCATTGGTGCAACAACAACAATTTCCAGGGCAGCAACAACCATTTCCACCACAACAACCATATATGCAGCTGCAACCATTTCCGCAGCCGCAACTACCATATCCGCAGCCGCAACTACCATATCCGCAGCCGCAACCATTTCGACCACAACAATCATATCCACAACCGCAACCACAGTATTCGCAACCACAACAACC
Amp_221	KP405396.1	Triticum spelta	Triticum spelta clone S185-P2-29 alpha-gliadin gene, partial cds	GTTCCAGTGCCACAATTGCAGCCACAAAATCCATCTCAGCAACAACCACAAGAGCAAGTTCCATTGGTACAACAACAACAATTTCCAGGGCAGCAACAACCATTTCCACCACAACAGCCATATCCGCAGCTGCAACCATTTCCATCACAACAACCATATATGCAGCTGCAACCATTTCTGCAGCCGCAACTACCATATCCGCAGCCGCAACTACCATATCCGCAGCCGCAACCATTTCGACCACAACAATCATATCCACAACCGCAACCACAGTATTCGCAAACACAACAACC
JX828286.1	JX828286.1	Triticum aestivum	Triticum aestivum clone ZF5-9 alpha-gliadin (gli-2) gene, complete cds	GTTAGAGTTCCAGTGCCACAATTGCAGCCACAAAATCCATCTCAGCAACAACCACAAAAGCAAGTTCCATTGGTACAACAACAACAATTTCCAGGGCAGCAACAACCATTTCCACCACAACAGCCATATCCGCAGCTGCAACCATTTCCATCACAACAACCATATATGCAGCTGCAACCATTTCTGCAGCCGCAACTACCATATCCGCAGCCGCAACTACCATATCCGCAGCCGCAACCATTTCGACCACAACAATCATATCCACAACCGCAACCACAGTATTCGCAACCACAACAACC
LT627588.1	LT627588.1	Triticum aestivum	Triticum aestivum Gli-B2-9 gene for alpha-gliadin, cultivar Pegaso	GTTAGAGTTCCAGTGCCACAATTGCAGCCGCAAAATCCATCTCAGCAACAACCACAAGAGCAAGTTTCGTTGGTGCAACAACTACAATATCCAGGGCAACAACAACCATTTCCACCACAACAACCATATCCACAACCGCAACCACAGTATCCGCAACCACAACAACC
KC715901.1	KC715901.1	Triticum aestivum	Triticum aestivum cultivar zhengmai004 clone ZHOO4A-14 alpha-gliadin (gli-2) gene, complete cds	GTTAGAGTTCCAGTGCCACAATTGCAGCCACAAAATCCATCTCAGCAACAACCACAAGAGCAAGTTCCATTGGTACAACAACAACAATTTCCAGGGCAGCAACAACCATTTCCACCACAACAGCCATATCCGCAGCTGCAACCATTTCCATCACAACAACCATATATGCAGCTGCAACCATTTCCGCAGCCGCAACTACCATATCCGCAGCCGCAACTACCATATCCGCAGCCGCAACCATTTCGACCACAACAATCATATCCACAACCGCAACCACAGTATTCGCAACCACAACAATC
Amp_15	KP405273.1	Triticum aestivum	Triticum aestivum clone THA7-P1-36 alpha-gliadin gene, partial cds	GTTAGAGTTCCAGTGCCACAATTGCAGCCACAAAATCCATCTCAGCAACAGCCACAAGAGCAAGTTCCATTGGTACAACAACAACAATTTCTAGGGCAGCAACAAACATTTCCACCACAACAACCATATCCACAGCTGCAACCATTTCCATCACAACAACCATATCTACAGCTGCAACCATTTCCGCAGCCGCAACTACCATATTCGCAGCCACAACCATTTCGACCACAACAACCATATCCACAACCGCAACCACAGTATTCGCAACCACAAGAACC
KC715940.1	KC715940.1	Triticum aestivum	Triticum aestivum cultivar Zhengmai9023 clone Z9023A-11 alpha-gliadin (gli-2) gene, complete cds	GTTAGAGTTCCAGTGCCACAATTGCAGCCACAAAATCCATCTCAGCAACAACCACAAGAGCAAGTTCCATTGGTACAACGACAGCAATTTCCAGGGCAGCAACAACCATTTCCACCACAACAACCATATCCGCAGCCGCAACCATTTCCATCACAACAACCATATCTGCAGCTGCAACCATTTCCGCAGCCGCAACTACCATATCCGCAGCCGCAACTACCATATCCGCAGCCGCAACCATTTCGACCACAACAACCATATCCACAACCGCAACCACAGTATTCGCAACCACAACAACC
EU018287	EU018287.1	Triticum aestivum	Triticum aestivum alpha-gliadin (gli-w25) pseudogene, complete sequence	GTTAGAGTTCCAGTGCCACAATTGCAGCCACAAAATCCATCTCAGCAACAGCCACAAGAGCAAGTTCCATTGGTACAACAACAACAATTTCTAGGGCAGCAACAACCATTTCCACCACAACAACCATATCCACAGCCGCAACCATTTCCATCACAACAACCATATCTGCAGCTGCAACCATTTCCGCAGCCGCAACTACCATATTTGCAGCCGCAACCATTTCGACCACAACAACCATATCCACAACCGCAACCACAATATTCGCAACCATAACAACC
TraesCSU02G108500	MG459161.1	Triticum aestivum	Triticum aestivum isolate Dctg3 alpha-gliadin (Gli-D2) gene, complete cds	GTTAGAGTTCCAGTGCCACAATTGCAGCCACAAAATCCATCTCAGCAACAACCACAAGAGCAAGTTCCATTGGTACAACAACAGCAATTTCCAGGGCAGCAACAACCATTTCCACCACAACAACCATATCCGCAGCCGCAACCATTTCCATCACAACAACCATATCTGCAGCTGCAACCATTTCCACAGCCGCAACTACCATATCCGCAGCCGCAACTACCATATCCGCAGCCGCAACCATTTCGACCACAACAACCATATCCACAACCGCAACCACAGTATTCGCAACCACAACAACC
Amp_86	KP405473.1	Triticum aestivum	Triticum aestivum clone THA7-P1-59 alpha-gliadin pseudogene, partial sequence	GTTAGAGTTCCAGTGCCACAATTGCAGCCAAAAAATCCATCTCAGCAACAGCCACAAGAGCAAGTTCCATTGGTACAACAACAACAATTTCCAGGGCAGCAACAACAATTTCCACCACAACAGCCATATCCGCAGCCGCAACCATTTCCATCACAACAACCATATCTGCAGCTGCAACCATTTCCGCAGCCGCAACCATTTCTGCCACAACTACCATATCCGCAGCCGTAACCATTTCCGCCACAACTACCATATCCACAAGCGCAACCATTTCCAACACAACAACCATATCCACAACCGCAACCACAGTATCCGCAACCACAACAACC
JX828271.1	JX828271.1	Triticum aestivum	Triticum aestivum clone Z9-6 alpha-gliadin (gli-2) gene, complete cds	GTTAGAGTTCCAGTGCCGCAATTGCAGCCACAAAATCCATCTCAGCAACAACCACAAGAGCAAGTTCCATTGGTACAACAACAGCAATTTCCAGGGCAGCAACAACCATTTCCACCACAACAACCATATCCGCAGCCGCAACCATTTCCATCACAACAACCATATCTGCAGCTGCAACCATTTCCGCAGCCGCAACTACCATATCCGCAGCCGCAACTACCATATCCGCAGCCGCAACCATTTCGACCACAACAACCATATCCACAACCGCAACCACAGTATTCGCAACCACAACAACC
EF569977	EF569977.1	Triticum sphaerococcum	Triticum aestivum subsp. sphaerococcum alpha-gliadin Gli-Ts7 pseudogene, complete sequence	GTTAGAGTTCCAGTGCCACAATTGCAGCCACAAAATCCATCTCAGCAACAGCCACAAGAGCAAGTTCCATTGGTACAACAACAACAATTTCTAGGGCAGCAACAACCATTTCCACCACAACAACCATATCCACAGCCGCAACCATTTCCATCACAACAACCATATCTGCAGCTGCAACCATTTCCACAGCCGCAACTACCATATTCGCCACCACAACCATTTCGACCACAACAACCATATCCACAACCGCAACCACAGTATTCGCAACCACAACAACC
EU018269	EU018353.1	Thinopyrum ponticum x Triticum aestivum	Thinopyrum ponticum x Triticum aestivum alpha-gliadin (gli-H90) pseudogene, complete sequence	TTTAGAATTCCAGTGCCACAATTGCTGCCACAAAATCCATCTTAGCAACAGCCACAATAGCAAGTTCCATTGGTACAACAACAACAATTTCTAGGGCAGCAACAACCATTTCCACCACAACAACCATATCCACAGCCGCAACCATTTCCATCACAACAACCATATCTGCAGCTGCAACCATTTCCGCAGCCGCAACTACCATATTCGCAGCCGCAACCATTTCGACCACAACAACCATATCCACAACCGCAACCATAGTATTCGCAACCACAATAACC
EF561279	EF561279.1	Triticum aestivum	Triticum aestivum alpha-gliadin (Gli-G6) mRNA, complete cds	GTTAGAGTTCCAGTGCCACAATTGCAGCCACAAAATCCATCTCAGCAACAACCACAAGAGCAAGTTCCATTGGTACAACAACAGCAATTCCCAGGGCAGCAACAACCATTTCCACCACAACAGCCATATCCGCAGCCGCAACCATTTCCATCACAACAACCATATCTGCAACTGCAACCATTTCCGCAGCCGCAACCATTTCCGCCACAACTACCATATCCGCAGCCGCAATCATTTCCACCACAACAACCATATCCACAACAGCAACCACAGTATCTACAACCACAACAACC
EF561274	EF561274.1	Triticum aestivum	Triticum aestivum alpha-gliadin (Gli-G1) mRNA, complete cds	GTTAGAGTTCCAGTGCCACAATTGCAGCCACAAAATCCATCTCAGCAACAGCCACAAGAGCAAGTTCCATTGGTACAACAACAGCAATTTCCAGGGCAGCAACAACAATTTCCACCACAACAGCCATATCCGCAGCCGCAACCATTTCCATCACAACAACCATATCTGCAACTGCAACCATTTCCGCAGCCGCAACCATTTCCGCCACAACTACCATATCCGCAGCCGCAATCATTTCCACCACAACAACCATATCCACAACAGCAACCACAGTATCTACAACCACAACAACC
Amp_254	KP405401.1	Triticum spelta	Triticum spelta clone S185_6 alpha-gliadin gene, partial cds	GTTCCAGTGCCACAATTGCAGCCACAAAATCCATCTCAGCAACAGCCACAAGAGCAAGTTCCATTGGTACAACAACAACAATTTCCAGGGCAGCAACAACAATTTCCACCACAACAGCCATATCCGCAGCCGCAACCATTTCCATCACAACAACCATATCTGCAACTGCAACCATTTCCGCAGCCGCAACCATTTCCGCCACAACTACCATATCCGCAGCCGCAATCATTTCCACCACAACAACCATATCCACAACAGCAACCAAAGTATCTACAACCACAACAACC
Amp_318	KP405828.1	Triticum spelta	Triticum spelta clone S185-P3-15 alpha-gliadin pseudogene, complete sequence	GTTAGAGTTCCAGTGCCACAATTGCAGCCAAAAAATCCATCTCAGCAACAGCCACAAGAGCAAGTTCCATTGGTACAACAACAACAATTTCCAGGGCAGCAACAACAATTTCCACCACAACAGCCATATCCGCAGCCGCAACCATTTCCATCACAACAACCATATCTGTAGCTGCAACCATTTCCGCAGCCGCAACCATCTCTGCCACAACTACCATATCCGCAGCCGCAATCATTTCCACCACAACAACCATATCCACAACAGCGACCACAGTATTCGCAACCACAACAACC
HM120222.1	HM120222.1	Triticum aestivum	Triticum aestivum cultivar Zheng004 clone 2 alpha-gliadin gene, complete cds	GTTAGAGTTCCAGTGCCACAACCGCAGCCACAAAATCCATCTCAGCCACAGCCACAAGGGCAAGTTCCATTGGTACAACAACAACAATTTCTAGGGCAGCAACAACAATTTCCACCACAACAGCCATATCCGCAGCCGCAACCATTTCCATCACAACAACCATATCTGCAATTGCAACCATTTCCACAGCCGCAACCATTTCCGCCACAACTACCATATCCGCAGCCACCACCATTTTCACCACAACAACCATATCCACAACCGCAACCACAGTATCCGCAACCACAACAACC
Amp_203	KP405688.1	Triticum macha	Triticum macha clone MA-P1-1 alpha-gliadin pseudogene, complete sequence	GTTAGAGTTCCAGTGCCACAATCACAGCCACAAAATCGATCTCAGCCACAGCCACAAGGGCAAGTTCCATTGGTACAACAACAACAATTTCCAGGGCAGCAACAACAATTTCCACCACAACAGCCATATCCGCAGCCGCAACCATTTCCATCACAACAACCATATCTGCAGCTGCAACCATTTCCGCAGCCGCAACCATTTCTGCCACAACTACCATATCCGCAGCCGCAATCATTTCCACCACAACAACCATATCCACAACAGCGACCAAAGTATCTACAACCACAACAACC
Amp_146_(4)	KP405736.1	Triticum macha	Triticum macha clone MA-P1-49 alpha-gliadin pseudogene, complete sequence	GTTAGAGTTACAGTGCCACAATTGCAGCCATAAAATCCATCTCAGCAACAGCCACAAGAGCAAGTTCCATTGGTACAACAACAACAATTTCTAGGGCAGTAACAACCATTTCCACCACAACAACCATATCCACAGCCGCAACCATTTCCATCACAACAACCATATCTGCAGCTGCAACCATTTCCGCAGCCGCAAGTACCATATTCGCAGCCACAACCATTTCGACCACAACAACCATATCCACAACCGCAACCACAGTATTCGCAACCACAACAACC
KC715913.1	KC715913.1	Triticum aestivum	Triticum aestivum cultivar zhengmai004 clone ZHOO4-8 alpha-gliadin (gli-2) gene, complete cds	GCTAGAGTTCCAATGCCACAATTGCAGCCACAAAATCCATCTCAGCAACAGCCACAAGAGCAAATTCCGTTGGTACAACAACAACAATTTCTAGGGCAGCAACAACCATTTCCACCACAACAACCATATCCACAGCCGCAACCATTTCCATCACAACAACCATATCTGCAACTGCAACCATTTCCGCAGCCGCAACTATCATACTCGCAGCCACAACCATTTCGACCACAACAACTATATCCACAACCGCAACCACAGTATTCGCAACCACAACAACC
Amp_111	KP405621.1	Triticum turgidum subsp. durum	Triticum turgidum subsp. durum clone Du10-P2-59 alpha-gliadin pseudogene, partial sequence	GTTAGAGTTCCAGTGCCACAATTGCAGCCACAAAATCCATCTCAGCAACAGCCACAAGAGCAAGTTCCATTGGTACAACAACAACAATTTCTAGGGCAGCAACAACCATTTCCACCACAACAACCATATCCACAGCCGCAACCATTTCCATCACAACTACCATATCTGCAGCTGCAACCATTTCCGCAGCCGCAACTACCATATTCACAGCCACAACCATTTCGACCACAAAAACCATATCCACAACCGCAACCACAGTATTCGCAACCACAACAACC
Amp_140	KP405701.1	Triticum macha	Triticum macha clone MA-P1-2A alpha-gliadin pseudogene, complete sequence	GTTAGAGTTCCAGTGCCACAATTGCAGCCACAAAATCCATCTCAGCAACAGCCACAAGAGCAAGTTCCATTGGTACAACAACAACAATTTCTAGGGCAGCAACAACCATTTCCACCACAACAACCATATCCACAGCCGCAACAATTTCCATCACAACAACCATATCTGCAGCTGCAACCATTTCCACAGCCGCAACTACCATATTCACAGCCACAACCATTTCGGCCACAACAACCATATCCACAACCGCAACCACAGTATTCGCAACCACAACAACC
EF569975	EF569975.1	Triticum sphaerococcum	Triticum aestivum subsp. sphaerococcum alpha-gliadin Gli-Ts5 gene, complete cds	GTTAGAGTTCCAGTGCCACAACCGCAGCCACAAAATCCATCTCAGCCACAGCCACAAGGGCAAGTTCCATTGGCACAACAACAAGAATTTCCAGGGCAGCAACAACAATTTCCACCACAACAGCCATATCCGCAGCCGCAACCATTTCCATCACAACAACCATATCTGCAATTGCAACCATTTCCACAACCGCAACCATTTCCGCCACAACTACCATATCCGCAGCCACCACCATTTTCACCACAACAACCATATCCACAACCGCAACCACAGTATCCGCAACCACAACAACC
Amp_373	MK333918.1	Triticum turgidum	Triticum turgidum alpha gliadin (alpha-A21) gene, complete cds	GTTAGAGTTCCAGTGCCACAATTGCAGCCACAAAATCCATCTCAGCAGCAACCACAAGAGCAAGTTCCATTGGTGCAACAACAACAATTTCTAGGGCAGCAATAACCATTTCGACCACAACAACCATATCCACAGCCGCAACCATTTCCTCCACAACTACCATGTCCGCAGCCGCAACTACCATATTCGCAGCCGCAACCATTTACACCACATCAATCATATCCACAACCACAACCACAGTATCCGCAACCACAACAACC
KT199424.1	KT199424.1	Triticum aestivum	Triticum aestivum cultivar Neepawa alpha-gliadin PSQ2 mRNA, partial cds	GTTAGAGTTCCAATGCCACAATTGCAGCCACAAAATCCATCTCAGCAACAGCCACAGGAGCAAGTTCCATTGGTACAACAACAGCAATTTCCAGGGCAGCAACAACCATTTCCACCACAACAGCCATATCCGCAGCCGCAACCATTTCCATCACAACAACCATATCTGCAGCTGCAACCATTTCCGCAGCCGCAACTACCATATCCGCAGCCGCAACCATTTCGACCACAACAACCATATCCACAACCGCAACCACAGTATTCGCAACCACAACAACC
Amp_338	AJ133610.1	Triticum aestivum	Triticum aestivum gene encoding alpha-gliadin storage protein, clone alpha-10	GTTAGAGTTCCAGTGCCACAATTGCAGCCACAAAATCCATCTCAGCAACACCCACAAGAGCAAGTTCCGTTGGTACAACAACAACAATTTCTAGGGCAGCAACAATCATTTCCACCACAACAACCATATCCACAGCCGCAACCATTTCCATCACAACAACCATATCTGCAGCTGCAACCATTTCCGCAGCCGCAACTACCATATTTGCAGCCACAACCATTTCGACCACAACAACCATATCCACAACCGCAACCACAATATTCGCAACCACAACAACC
KC715896.1	KC715896.1	Triticum aestivum	Triticum aestivum cultivar zhengmai004 clone ZHOO4A-9 alpha-gliadin (gli-2) gene, complete cds	GTTAGAGTTCCAGTGCCACAATTGCAGCCACAAAATCCATCTCAGCAACAACCACAAGAGCAAGTTCCATTGGTACAACAACAACAATTTCCAGGGCAGCAACAACCATTTCCACCACAACAGCCATATCCGCAGCTGCAACCATTTCCATCACAACAACCATATATGCAGCTGCAACCATTTCCGCAGCCGCAACTACCATATCCGCAGCCGCAACTACCATATCCGCAGCCGCAACCGTTTCGACCACAACAATCATATCCACAACCGCAACCACAGTATTCGCAACCACAACAACC
Amp_23	KP405281.1	Triticum aestivum	Triticum aestivum clone THA7-P1-37 alpha-gliadin gene, partial cds	GTTAGAGTTCCAGTGCCACAATTGCAGCCACAAAATCCATCTCAGCAACAACCACAAGAGCAAGTTCCATTGGTACAACAACAGCAATTTCCAGGGCAGCAACAACCATTTCCACCACAACAACCATATCCGCAGCCGCAACCATTTCCATCACAACAACCATATCTGCAGCTGCAACCATTTCCGCAGCCGCAACTACCATATTCGCAGCCACAACCATTTCGACCACAACAACCATATCCACAACCGCAACCACAGTATTCGCAACCACAACAACC
Amp_388	MG459161.1	Triticum aestivum	Triticum aestivum isolate Dctg3 alpha-gliadin (Gli-D2) gene, complete cds	GTTAGAATTCCAGTGCCACAATTGCAGCCACAAAATCCATCTTAGCAACAGACACAATAGCAAGTTCCATTGGTACAACAACAACAATTTCCAGGGCAGCAACAACCATTTCCACCACAACAGCCATATCCGCAGCCGCAACCATTTCCATCGCAACAACCATATCTGCAGCTGCAGCCATTTCCGCAGCCGCAACTACCATATCCGCAGCCGCATCTACCATATCCGCAGCCGCAACCATTTCGACCACAACAACCATATCCACAACCGCAACCACAGTATTCGCAACCACAACAACC
Amp_138	KP405376.1	Triticum macha	Triticum macha clone MA-P3-152 alpha-gliadin gene, partial cds	GTTAGAGTTCCAGTGCCACAATTGCAGCCACAAAATCCATCTCAGCAACAACCACAAGAGCAAGTTCCATTGGTACAACAACAACAATTTCCAGGGCAGCAACAACCATTTCCACCACAACAGCCATATCCGCAGCCGCAACCATTTCCATCACAACAACCATATCTGCAGCTGCAACCATTTCCGCAGCCGCAACCATTTCTGCCACAACTACCATATCCGCAGCCGCAATCATTTCCACCACAACAACCATATCCACAACAGCGACCAAAGTATCTACAACCACAACAACC
Amp_297	KP405779.1	Triticum spelta	Triticum spelta clone S185-P3-20 alpha-gliadin pseudogene, complete sequence	GTTAGATTTCCAGTGCCACAATTGCAGCCGCAAAATCCATCTCAGCAACAACCACAAGAGCAAGTTCCGTTGGTGCAACAACTACAATATCCAGGGCAACAACAACCATTTCCACCACAACAGCCATATCCGCAGCCGCAACCATTTCCATCACAACAACCATATCTGCAGCTGCAACCATTTCCGCAGCCGCAACCACCATATTCGCAGCCGCAACCATTTCGACCACAATAACCATATCTCCACAACCGCAACCACAGTATTCGCAACCACAATAACC
LT627608.1	KX174208.1	Triticum spelta	Triticum spelta clone IRAN77D_2 alpha-gliadin storage protein mRNA, partial cds	GTTAGAGTTCCAGTGCCACAATTGCAGCCACAAAATCCATCTCAGCAACAGCCACAAGAGCAAGTTCCATTGGTACAAGAACAACAATTTCCAGGGCAGCAACAACCATTTCCACCACAACAGCCATATCCGCAGCCGCAACCATTTCCATCACAACAACCATATCTGCAGCTGCAACCATTTCCACAGCCGCAACTACCATATCCGCAGCCGCAACCATTTCGACCACAACAACCATATCCACAGCCGCAACCACAGTATTCGCAACCACAACAACC
EU018291	EU018291.1	Triticum aestivum	Triticum aestivum alpha gliadin (gli-w7-5) gene, complete cds	GTTAGAGTTTCAGTGCCACAATTGCAGCCACAAAATCCATCTCAGCAACAGCCACAAGAGCAAGTTCCATTGGTACAACAACAACAATTTCTAGGGCAGCAACAACCATTTCCACCACAACAACCATATCCACAGCTGCAACCATTTCCATCACAACAACCATATCTGCAGCTGCAACCATTTCCGCAGCCGCAACTACCATATTCACAGCCACAACCATTTCGACCACAACAACCATATCCACAGCCGCAACCACAGTATTCGCAACCGCAACAACC
Amp_233	MH338197.1	Triticum aestivum	Triticum aestivum cultivar Chinese Spring gliadin alpha-A6 (Gli-2) gene, complete cds	GTTCCAGTGCCACAATTGCAGCCACAACATCCATCTCAGCAACAGCCACAAGAGCAAGTTCCATTGGTACAACAACAACAATTTCTAGGGCAGCAACAACCATTTCCACCACAACAACCATATCCACAGCCGCAACCATTTCCATCACAACAACCATATCTGCAACTACAACCATTTCCGCAGCCGCAACTACCATATTCGCAGCCACAACCATTTCGACCACAACAACCATATCCACAACCGCAACCACAGTATTCGCAACCACAACAACC
Amp_74	KP405520.1	Triticum aestivum	Triticum aestivum clone THA7-P2-40 alpha-gliadin pseudogene, partial sequence	GTTAGAGTTCCAGTGCCACAATTGCAGCCACAAAATCCATCTCAGCAACAACCACAAGAGCAAGTTCCATTGGTACAACAACAGCAATTTCCAGGGCAGCAACAACCATTTCCACCACAACAGCCATATCCGCAGCCGCAACCATTTCCATCACAACAACCATATCTGCAGCTGCAACCATTTCCGCAGCCGCAACTACCATATCCGCAGCCGCAATCATTTCCACCACAACAACCATATCCACAACAGCAACCACAGTATCTACAACCACAACAACC
EF569986	EF569986.1	Triticum sphaerococcum	Triticum aestivum subsp. sphaerococcum alpha-gliadin Gli-Ts16 pseudogene, complete sequence	GTTAGAGTTCCAGTGCCACAATTGCAGCTGCAAAATCCATCTATGCAACAACCACAAGAGCAAGTTCCATTGGTGCAACAACAACAATTTCTAGGGCAGCAACAAACATTTCCACCACAACAACCATATCCACAGCCGCAACCATTTCCAGCACAACAACCATATCCGCAGCCGCAACCATTTCCACAGCCGCAACCTTTTCCGCCACAACTACCCTATCCGCAGCCGCAACCATTTCCCCCACAACAACCATATCCACAACCGCAACCACAGTATCCGCAACCACAACAACC
TraesCS6B02G065578	AB982290.1	Triticum aestivum	Triticum aestivum gene for pseudo alpha/beta-gliadin, complete cds, cultivar: Chinese Spring, clone: clone57	GTTAGATTTCCAGTGCCACAATTGCAGCCGCAAAATCCATCTCAGCAACAACCACAAGAGCAAGTTCCGTTGGTGCAACAACTACAATATCCAAGGCAACAACAACCATTTCCACCACAACAGCCATATCCGCAGCCGCAACCATTTCCATCACAACAACCATTGCCGCAACGGCAACCATTTCTGCCACAACTACCATATCCGCAGCCACAACCATTTCCACCACAACAACCATATCCACAACCGCAACCACAGTATCCACAACCACAACAACC
Amp_340	KX174287.1	Triticum spelta	Triticum spelta clone IRA03_73 alpha-gliadin storage protein mRNA, partial cds	GTTAGAGTTTCAGTGCCACAATTGCAGCCACAAAATCCATCTCAGCAACAGCCACAAGAGCAAGTTCCATTGGTACAACAACAACAATTTCTAGGGCAGCAACAACCATTTCCACCACAACAACCATATCCACAGCTGCAACCATTTCCATCACAACAACCATATCTGCAGCTGCAACCATTTCCGCAGCCGCAACTACCATATTCACAGCCACAACCATTTCGACCACAACAACCATATCCACAACCGCAACCACAGTATTCGCAACCACAACAACC
Amp_341	KX174281.1	Triticum spelta	Triticum spelta clone IRA03_67 alpha-gliadin storage protein mRNA, partial cds	GTTAGAGTTCCAGTGCCACAATTGCAGCCACAAAATCCATCTCAGCAACAGCCACAAGAGCAAGTTCCATTGGTACAACAACAACAATTTCTAGGGCAGCAACAACCATTTCCACCACAACAACCATATCCACAGCCGCAACCATTTCCATCACAACAACCATATCTGCAGCTGCAACCATTTCTGCAGCCGCAACTACCATATTCACAGCCACAACCATTTCGACCACAACAACCATATCCACAACCACAACCACAGTATTCGCAAGCACAACAACC
KC715914.1	KC715914.1	Triticum aestivum	Triticum aestivum cultivar zhengmai004 clone ZHOO4-9 alpha-gliadin pseudogene, complete sequence	GTTAGAGTTCCAGTGCCACAACCGCAGCCACAAAATCCATCTCAGCCACAGCCACAAGGGCAAGTTCCATTGGTACAACAACAACAATTTCCAGGGCAGCAACAACAATTTCCACCACAACAGCCATATCCGCAGCCGCAACCATTTCCATCACAACAACCATATCTGCAACTGCAACCATTTCCGCAGCCGCAACCATTTCCGCCACAACTACCATATCCGCAGCCGCAATCATTTCCACCACAACAACCATATCCACAACAGCAACCACAGTATCTACAACCACAACAACC
Amp_273	KP405819.1	Triticum spelta	Triticum spelta clone S185-P2-37 alpha-gliadin pseudogene, complete sequence	GTTAGAGTTCCAGTGCCACAATTGCAGCCACAAAATCCATCTCAGCAACAACCACAAGAGCAAGTTCCATTGGTACAACAACAACAATTTCCAGGGCAGCAACAACCATTTCCACCACAACAGCCATATCCGCAGCCGCAACCATTTCCATCACAACAACCATATCTGCAGCTGCAACCATTTCCGCAGCCGCAACTACCATATCCGCAGCCGCAACTACCATATTCGCAGCCGCAACCATTTCGACCACAATAACCATATCTCCACAACCGCAACCACAGTATTCGCAACCACAATAACC
Amp_118	KP405349.1	Triticum macha	Triticum macha clone MA-P1-9 alpha-gliadin gene, partial cds	GTTAGAGTTCCAGTGCCACAATTGCAGCCACAAAATCCATCTCAGCAACAACCACAAGAGCAAGTTCCATTGGTACAACAACAACAATTTCCAGGGCAGCAACAACCATTTCCACCACAACAGCCATATCCGCAGCCGCAACCATTTCCATCACAACAACCATATCTGCAGCTGCAGCCATTTCCGCAGCCGCAACTACCATATCCGCAGCCGCAACTACCATATCCGCAGCCGCAACCATTTCGACCACAACAATCATATCCACAACCGCAACCACAGTATTCGCAACCACAACAACC
JX828276.1	JX828276.1	Triticum aestivum	Triticum aestivum clone Z9A-13 alpha-gliadin (gli-2) pseudogene, complete sequence	TTTAGAATTCTAGTGCCACAATTGCAGCCACAAAATCCATCTTAGCAACAACCACAAGAGCAAGTTCCATTGGTACAACAACAGCAATTTCTAGGGCAGCAACAACCATTTCCACCACAACAACCATATCCACAGCCGCAACCATTTCCATCACAACAACCATATCTGCAGCTGCAACCATTTCCGCAGCCGCAACTACCATATTCGCAGCCACAACCATTTCGACCACAACAACCATATCCACAACCGCAACCACAGTATTCGCAACCACAACAACC
KC715892.1	LT627564.1	Triticum aestivum	Triticum aestivum Gli-A2-3 gene for alpha-gliadin, cultivar Pegaso	GTTAGATTTCCAGTGCCACAATTGCAGCCACAAAATCCATCTCAGCAACAGCCACAAGAGCAAGTTCCATTGGTACAACAACAACAATTTCTAGGGCAGCAACAACCATTTCCACCACAACAGCCATATCCACAGCCGCAACCATTTCCATCACAACTACCATATCTGCAGCTGCAACCATTTCCGCAGCCGCAACTACCATATTCACAGCCACAACCATTTCGACCACAACAACCATATCCACAACCGCAACCACAGTATTCGCAACCACAACAACC
Amp_206	KP405759.1	Triticum macha	Triticum macha clone MA-P3-184 alpha-gliadin pseudogene, complete sequence	GTTAGAGTTCCAGTGCCACAATTGCAGCCACAAAATCCATCTCAGCAACAGCCACAAGAGCAAGTTCCATTGGTACAACAACGACAATTTCCAGGGCAGCAACAACAATTTCCACCACAACAGCCATATCCGCAGCCGCAACCATTTCCATCACAACAACCATATCTGCAACTGCAACCATTTCCGCAGCCGCAACCATTTCCGCCACAACTACCATATCCGCAGCCGCAATCATTTCCACCACAACAACCATATCCACAACAGCAACCACAGTATCTACAACCACAACAACC
JX828214.1	JX828214.1	Triticum aestivum	Triticum aestivum clone JM20A-27 alpha-gliadin (gli-2) pseudogene, complete sequence	GTTAGAGTTCCAGTGCCACAATTGCAGCCACAAAATCCATCTCGGCAACAACCACAAGAGCAAGTTCCATTGGTACAACAACAGCAATTTCCAGGGCAGCAACAACCATTTCCACCACAACAGCCATATCCGCAGCCGCAACCATTTCCATCACAACAACCATATCTGCAGCTGCAACCATTTCCGCAGCCGCAACTACCATATCCGCAGCCGCAACTACCATATCCGCAGCCGCAACCATTTCGACCACAACAACCATATCCACAACCGCAACCACAGTATTTGCAACCACAACAACC
Amp_386	X54689.1	Triticum aestivum	Wheat alpha-gliadin pseudogene (clone CNNE17)	GTTAGAGTTCCAGTGCCACAATTGCAGCCACAAAATCCATCTCAGCAACAGCCACAAGAGCAAGTTCCATTGGTACAACAACAAAAATTTCTAGGGCAGCAACAACAATTTCCACCACAACAACCATATCCATAGCCGCCACCATTTCCATCACAACAACCATATCTGCAGTTGCAACCATTTCCGCAGCCGCAACTACCATATTTGCAGCCGCAACCATTTCGACCACAACAACCATATCCACAACCGTAACCACAGTATCCGCAACCACAACAACC
Amp_195	KP405700.1	Triticum macha	Triticum macha clone MA-P3-189 alpha-gliadin pseudogene, complete sequence	GTTAGAGTTCCAGTGCCACAATTGCAGCCACAAAATCCATCTCAGCAACAGCCACAAGAGCAAGTTCCATTGGTACAACAACAACAATTTCTAGGGCAGCAACAACCATTTCCACCATAACAACCATATCCACAGCCGCAACCATTTCCATCACAACAACCATATCTGCAGCTGCAACCATTTCCGTAGCCGCAACTACCATATTTGCAGCCACAACCATTTCGACCACAACAACCATATCCACAACCGCAACCACAATATTCGCAACCACAACAACC
JX141481.1	JX141481.1	Triticum aestivum	Triticum aestivum alpha-gliadin (Gli-CS-1) gene, complete cds	GTTAGAGTTCCAGTGCCACAATTGCAGCCACAAAATCCATCTCAGCAACAACCACAAGAGCAAGTTCCATTGGTACAACAACAGCAATTTCCAGGGCAGCAACAACCATTTCCACCACAACAACCATATCCGCAGCCGCAACCATTTCCATCACAACAACCATATCTGCAGCTGCAACCATTTCCACAGCCGCAACTACCATATCCGCAGCCGCAACTACCATATCCGCAGCCGCAACCATTTCGACCACAACAACCATATCCACAACCGCAACCACAGTATTCGCAACCACAGCAACC
KX452085.1	KX452085.1	Triticum aestivum	Triticum aestivum cultivar Xinong538 alpha-gliadin gene, complete cds	GTTAGAGTTCCAGTGCCACAACCGCAGCCACAAAATCCATCTCAGCCACAGCCACAAGGGCAAGTTCCATTGGTACAACAACAACAATTTCCAGGGCAGCAACAACAATTTCCACCACAACAGCCATATCCGCAGCCGCAACCATTTCCATCACAACAACCATATCTGCAATTGCAACCATTTCCACAACCGCAACCATTTCCGCCACAACTACCATATCCGCAGCCACCACCATTTTCACCACAACAACCATATCCACAACCGCAACCACAGTATCCGCAACCACAACAACC
EU680855	EU680855.1	Triticum aestivum	Triticum aestivum clone 12 alpha-gliadin mRNA, complete cds	GTTAGAGTTCCAGTGCCACAATTGCAGCCACAAAATCCATCTCAGCAACAGCCACAAGAGCAAGTTCCATTGGTACAACAACAACAATTTCTAGGGCAGCAACAACCATTTCCACCACAACAACCATATCCACAGCCGCAACCATTTCCATCACAACAACCATATCTGCAACTGCTACCATTTCTGCAGCCGCAACTACCATATTCACAGCCACAACCATTTCGACCACAACAACCATATCCACAACCGCAACCACAGTATTCGCAACCACAACAACC
Amp_2	KP405257.1	Triticum aestivum	Triticum aestivum clone THA7-P2-47 alpha-gliadin gene, partial cds	GTTAGAGTTCCAGTGCCACAATTGCAGCCACAAAATCCATCTCAGCAACAACCACAAGAGCAAGTTCAATTGATGCAACAACAACAACAATTTCCAGGGCAGCAAGAACAATTTCCACCACAACAGCCATATCCGCATCAGCAACCATTTCCATCACAACAACCATATCCGCAGCCGCAACCATTTCCGCCACAACTACCATATCCGCAGACGCAACCATTTCCACCACAACAACCATATCCACAACCGCAACCACAGTATCCGCAACCACAACAACC
Amp_330	KX174158.1	Triticum spelta	Triticum spelta clone SWI23_37 alpha-gliadin storage protein mRNA, partial cds	GTTAGAGTTCCAGTGCCACAATTGCAGCCACAAAATCCATCTCAGCAACAGCCACAAGAGCAAGTTCCATTGGTACAACAACAACAATTTCCAGGGCAGCAAGAACAATTTCCACCACAACAGCCATATCCGCATCAGCAACCATTTCCATCACAACAACCATATCCGCAGCCGCAACCATTTCCGCCACAACTACCATATCCGCAGACGCAACCATTTCCACCACAACAACCATATCCACAACCGCAACCACAGTATCCGCAACCACAACAACC
Amp_183	KP405748.1	Triticum macha	Triticum macha clone MA-P3-142 alpha-gliadin pseudogene, complete sequence	GTTAGAGTTCCAGTGCCACAATTGCAGCCACAAAATCCATCTCAGCAACAGCCACAAGAGCAAGTTCCATTGGTACAACAACAACAATTTCCAGGGCAGCAACAACAATTTCCACCACAGCAGCCATATCCGCAGCCGCAACCATTTCCATCACAACAACCATATCTGCAGCTGCAACCATTTCCGCAGCCGCAACCATTTCTGCCACAACTACCATATCCGCAGCCACCACCATTCTCACCACAACAACCATATCCACAACCGCAACCACAGTATCCGCAACCACAACAACC
Amp_52	KP405494.1	Triticum aestivum	Triticum aestivum clone TH7-P1-43 alpha-gliadin pseudogene, partial sequence	GTTAGAGTTCCAGTGCCACAATTGCAGCCACAAAATCCATCTCAGCAACAACCACAAGAGCAAGTTCCATTGGTACAACAACAGCAATTTCCAGGGCAGCAACAACCATTTCCACCACAACAGCCATATCCGCAGCCGCAACCATTTCCATCACAACAACCATATCTGCAGCTGCAACCATTTCCGCAGCCGCAACTACCATATCCGCAGCCGCAACCATTTCGACCACAACAACCATATCCACAACCGCAACCACAGTATTCGCAACCACAACAATC
Amp_36	KP405261.1	Triticum aestivum	Triticum aestivum clone THA7-P1-32 alpha-gliadin gene, partial cds	GTTAGAGTTTCAGTGCCACAATTGCAGCCACAAAATCCATCTCAGCAACAACCACAAGAGCAAGTTCCATTGGTACAACAACAACAATTTCCAGGGCAGCAACAACCATTTCCACCACAACAGCCATATCCGCAGCTGCAACCATTTCCATCACAACAACCATATATGCAGCTGCAACCATTTCCGCAGCCGCAACTACCATATCCGCAGCCGCAACTACCATATCCGCAGCCGCAACCATTTCGACCACAACAATCATATCCACAACCGCAACCACAGTATTCGCAACCACAACAACC
Amp_68	MG459159.1	Triticum aestivum	Triticum aestivum isolate D2ctg1 alpha-gliadin (Gli-D2) pseudogene, complete sequence; and glutamate receptor 3.1-like protein gene, complete cds	GTTAGAGTTCCAGTGCCACAATTGCAGCCGCAAAATCCATCTCAGCAACAACCACAAGAGCAAGTTTCATTGGTGCAACAACAACAATTTCCAGGGCAGCAACAACCATTTCCACCACAACAGCCATATCCGCAGCCGCAACCATTTCCATCACAACAACCATATCCGCAGCCGCAACCATTTCCGTCACAACTACCATATCCGCAGCCGCAACCATTTCCACCACAACAACCCTATCCACAACCGCAACCACAATATCCGCAACCACAACAACC
Amp_303	KP405800.1	Triticum spelta	Triticum spelta clone S185-P2-30 alpha-gliadin pseudogene, complete sequence	GTTAGAGTTCCAGTGCCACAATTGTAGCCGCAAAATCCATCTCAACAACGACCACAATAGTAATTTCCGTTGGTGCAACAACAACAATTTCCAGGGCAGCAACAACCATTCCCACCACAACAGCCATATCCGCAGCCGCAACCGTTTCTGTCACAGCAACCATATTCGCAACCGTAACCATTTCCGCCACAACTACCATATCCACAAGCGCAACCATTTCCAACACAACAACCATATCCACAACCGCAACCACAGTATCCGCAACCACAACAACC
Amp_393	MH338182.1	Triticum aestivum	Triticum aestivum cultivar Chinese Spring gliadin alpha-B3 (Gli-2) gene, complete cds	GTTAGATTTCCAGTGCCACAATTGCAGCCGCAAAATCCATCTCAGCAACAACCACAAGAGCAAGTTCCGTTGGTGCAACAACTACAATATCCAGGGCAACAACAACCATTTCCACCACAACAGCCATATCCGCAGCCGCAACCATTTCCATCACAACAACCATTGCCGCAACCGCAACCATTTCGACCACAACAACCATATCCACAACCGCAACCACAGTATTCGCAACCACAACAACC
Amp_277	KP405764.1	Triticum spelta	Triticum spelta clone S185-P2-16b alpha-gliadin pseudogene, complete sequence	GTTAGAGTTCCAGTGCCACAATTGCAGCCAAAAAATCCATCTCAGCAACAGCCACAAGAGCAAGTTCCATTGGTACAACAACAACAATTTCTAGGGCAGCAACAAACATTTCCACCACAACAACCATATCCACAGCTGCAACCATTTCCATCACAACAACCATATCTACAGCTGCAACCATTTCCGCAGCCGCAACTACCATATTCGCAGCCACAACCATTTCGACCACAACAACCATATCCACAACCGCAACCACAGTATTCGCAACCACAACAACC
KJ137242.1	KJ137242.1	Triticum aestivum	Triticum aestivum isolate CS-7 alpha-gliadin protein gene, complete cds	GTTAGAGTTCCAGTGCCACAATTGCAGCCGCAAAATCCATCTCAACAACAACCACAAGAGCAAGTTCCATTGATGCAACAACAACAACAATTTCCAGGGCAGCAAGAACAATTTCCACCACAACAGCCATATCCGCATCAGCAACCATTTCCATCACAACAACCATATCCGCGGCCGCAACCATTTCCGCCACAACTACCATATCCGCAGACGCAACCATTTCCACCACAACAACCATATCCACAACCGCAACCACAGTATCCGCAACCACAACAACC
Amp_71	KP405489.1	Triticum aestivum	Triticum aestivum clone THA7-P3-9 alpha-gliadin pseudogene, partial sequence	GTTAGATTTCCAGTGCCACAATTGCAGCCGCAAAATCCATCTCAGCAACAACCACAAGAGCAAGTTTCATTGGTGCAACAACAACAATTTCCAGGGCAGCAACAACCATTTCCACCACAACAGCCATATCCGCAGCCGCAACCATTTCCATCACAACAACCATATCCGCAGCCGCAACCATTTCCGTCACAACTACCATATCCGCAGCCGCAACCATTTCCACCACAACAACCCTATCCACAACCGCAACCACAATATCCGCAACCACAACAACC
JX828213.1	JX828213.1	Triticum aestivum	Triticum aestivum clone JM20A-22 alpha-gliadin (gli-2) gene, complete cds	GTTAGAGTTCCAGTGCCACAATTGCAGCCACAAAATCCATCTCAGCAACAACCACAAGAGCAAGTTCCATTGGTACAACAACAACAATTTCCAGGGCGGCAACAACCATTTCCACCACAACAGCCATATCCGCAGCCGCAACCATTTCCATCACAACAACCATATCTGCAGCTGCAACCATTTCCGCAGCCGCAACAACCATATCCGCAGCCGCAACTACTATATCCGCAGCCGCAACCATTTCGACCACAACAACCATATCCACAACCGCAACCACAGTATTCGCAACCACAACAACC
Amp_315	KP405810.1	Triticum spelta	Triticum spelta clone S185_20 alpha-gliadin pseudogene, complete sequence	GTTAGAGTTCCAGTGCCACAATTGTAGCCGCAAAATCCATCTCAACAACGACCACAATAGTAATTTCCGTTGGTGCAACAACAACAATTTCCAGGGCAGCAACAACCATTCCCACCACAACAGCCATATCCGCAGCCGCAACCGTTTCTGTCACAACAACCATATTCGCAACCGTAACCATTTCCGCCACAACTACCATATCCACGAGCGCAACCATTTCCAACACAACAACCATATCCACAACCGCAACCACAGTATCCGCAACCACAACAACC
Amp_204	KP405693.1	Triticum macha	Triticum macha clone MA-P2-102 alpha-gliadin pseudogene, complete sequence	GTTAGAGTTCCAGTGCCACAATTGCAGCCACAAAATCCATCTCAGCAACAACCACAAAAGCAAGTTCCATTGGTACAACAACAACAATTTCCAGGGCAGCAACAACCATTTCCACCACAACAGCCATATCCGCAGCTGCAACCATTTCCATCACAACAACCATATATGCAGCTGCAACCATTTCCGCAGCCGCAACTACCATATCCGCAGCCGCAACTACCATATCCGCAGCCGCAACCATTTCGACCACAACAACCATATCCACAACCGCAACCACAGTATTCGCAACCACAACAACC
TraesCS6B02G086500	MH338192.1	Triticum aestivum	Triticum aestivum cultivar Chinese Spring gliadin alpha-B25 (Gli-2) gene, complete cds	GTTACAGTTCCAGTGCCACAATTGCAGCCACAAAATCCATCTCAGCAACAACCACAAAAGCAAGTTCCATTGGTGCAACAACAACAATTTCTAGGGCAGCAACAACCATTTCCACCACAACAGCCATATCCGCAGCCGCAACCATTTCCATCACAACAACCATATCCACAGCCACAACCATTTCTGCCACAACTACCATATCCGCGTCCGCAACCATTTCTACCACAACAACCATATCCACAACCGGAACCACAGTATCCGCAACCACAACAACC
Amp_110	KP405362.1	Triticum macha	Triticum macha clone MA-P3-170 alpha-gliadin gene, partial cds	GTTAGAGTTCCAGTGCCACAATTGCAGCTACAAAATCCATCTCAGCAACAGCCACAAGAGCAAGTTCCATTGGTACAAGAACAACAATTTCTAGGGCAGCAACAACCATTTCCACCACAACAACCATATCCACAGCCGCAACCATTTCCATCACAACTACCATATCTGCAGCTGCAACCATTTCCGCAGCCGCAACTACCATATTCACAGCCACAACCATTTCGACCACAAAAACCATATCCACAACCGCAACCACAGTATTCGCAACCACAACAACC
Amp_116	KP405354.1	Triticum macha	Triticum macha clone MA-P2-68 alpha-gliadin gene, partial cds	GTTAGAGTTCCAGTGCCACAATTGCAGCCACAAAATCCATCTCAGCAACAGCCACAAGAGCAAGTTCCATTGGTACAACAACAACAATTTATAGGGCAGCAACAACCATTTCCACCACAACAACCATATCCACAGCCGCAACCATTCCCATCACAACAACCATATCTGCAACTGCAACCATTTCCGCAGCCGCAACTACCATATTCGCAACCACAACCATTTCGACCACAACAACCATATCCACAACCGCAACCACAGTATTCGCAACCACAACAACC
Amp_162	KP405713.1	Triticum macha	Triticum macha clone MA-P2-109 alpha-gliadin pseudogene, complete sequence	GTTAGAGTTCCAGTGCCACAATTGCAGCCACAAAATCCATCTCAGCAACAACCACAAGAGCAAGTTCCATTGGTACAACAACAGCAATTTCCAGGGCAGCAACAACCATTTCCACCACAACAACCATATCCGCAGCCGCAACCATTTCCATCACAACAACCATATCTGCAGCTGCAACCATTTCCGCAGCCGCAACTACCATATTCTCAGCCGCAACCATTTCGACCACAACAACCATATCCACAACTGCAACCACAGTATTCGCAACCACAACAACC
Amp_101_(4)	KX174161.1	Triticum spelta	Triticum spelta clone SWI23_40 alpha-gliadin storage protein mRNA, partial cds	GTTAGAGTTCCAGTGCAACAATTGCAGCCACAAAATCCATCTCAGCAACAGCCACAAGAGCAAGTTCCATTGGTACAACAACAACAATTTCTAGGGCAGCAACAACCATTTCCACCACAACAACCATATCCACAGCCGCAACCATTTCCATCACAACAACCATATCTGCAGCTGCAACCATTTCCGCAGCCGCAACTACCATATTCGCAGCCACAACCATTTCGACCACAACAACCATATCCACAACCGCAACCACAGTATTCGCAACCACAACAACC
TraesCS6A02G049200	MH338196.1	Triticum aestivum	Triticum aestivum cultivar Chinese Spring gliadin alpha-A5 (Gli-2) gene, complete cds	GTTAGAGTTCCAGTGCCACAATTGCAGCCACAAAATCCATCTCAGCAACAGCCACAAGAGCAAGTTCCATTGGTACAACAACAACAATTTCTAGGGCAGCAACAACCATTTCCACCACAACAACCATATCCACAGCCGCAACCATTTCCATCACAACAACCATATCTGCAGCTGCAACCATTTCCGCAGCCGCAACTACCATATTCGCAGCCACAACCATTTCGACCACAACAACCATATCCACAACCGCAACCACAGTATTCGCAACTACAACAACC
Amp_156	KP405712.1	Triticum macha	Triticum macha clone MA-P2-104 alpha-gliadin pseudogene, complete sequence	GTTAGAGTTCCAGTGCAACAATTGCAGCCACAAAATCCATCTCAGCAACAGCCACAAGAGCAAGTTCCATTGGTACAACAACAACAATTTCTAGGGCAGCAACAACCATTTCCACCACAACAACCATATCCACAGCCGCAACCATTTCCATCACAACAACCATATCTGCAGCTGCAACCATTTCCGCAGCCGCAACTACCATATTCGCAGCCGCAACCATTTCGACCACAACAACCATATCTACAACCGCAACCACAGTATTCGCAACCACAACAACC
KC715946.1	KC715946.1	Triticum aestivum	Triticum aestivum cultivar Zhengmai9023 clone Z9023A-19 alpha-gliadin pseudogene, complete sequence	GTTAGAGTTCCAGTGCCACAATTGCAGCCACAAAATCCATCTCAGCAACAGCCACAAGAGCAAGTTCCATTGGTACAACAACAACAATTTCCAGGGCAGCAACAACCATTTCCACCACAACAGCCATATCCGCAGCTGCAACCATTTCCATCACAACAACCATATATGCAGCTGCAACCTTTTCCGCAGCCGCAACTACCATATCCGCAGCCGCAACTACCATATCCGCAGCCGCAACCATTTCGACCACAACAATCATATCCACAACCGCAACCACAGTATTCGCAACCACAACAACC
Amp_208	KP405752.1	Triticum macha	Triticum macha clone MA-P1-38 alpha-gliadin pseudogene, complete sequence	GTTAGAGTTCCAGTGCCACAATTGCAGCCGCAAAATCCATCTCAACAACAACCACAAGAGCAAGTTCCATTGATGCAACAACAACAACAATTTCCAGGGCAGCAAGAACAATTTCCACCACAACAGCCATATCCGCATCAGCAACCATTTCCATCACAACAACCATATCCGCAGCCGCAACCATTTCCGCCACAACTACCATATCCGCAGACGCAACCCATTTCCACCACCAACAACCATATCCACAACCGCAACCCACAGTATCCGCAACCACAACAACC
JX828209.1	KP405454.1	Aegilops tauschii	Aegilops tauschii clone At_31 alpha-gliadin gene, partial cds	GTTAGAGTTCCAGTGCCACAATTGCAGCCACAAAATCCATCTCAGCAACAACCACAAGAGCAAGTTCCATTGGTACAACAACAACAATTTTCAGGGCAGCAACAACCATTTCCACCACAACAGCCATATCCGCAGCCGCAACCATTTCCATCACAACAACCATATCTGCAGCTGCAACCATTTCCGCAGCCGCAACTACCATATCCGCAGCCGCAACTACTATATCCGCAGCCGCAACCATTTCGACCACAACAACCATATCCACAACCGCAACCACAGTATTCGCAACCACAACAACC
Amp_114_(3)	KP405686.1	Triticum macha	Triticum macha clone MA-P1-56 alpha-gliadin pseudogene, complete sequence	GTTAGAGTTCCAGTGCCACAATTGCAGCCACAAAATCCATCTCAGCAACAGCCACAAGAGCAAGTTCCATTGGTACAACAACAACAATTTATAGGGCAGCAACAACCATTTCCACCACAACAACCATATCCACAGCCGCAACCATTTCCATCACAACAACCATATCTGCAACTGCAACCATTTCCGCAGCCGCAACTACCATATTCGCAACCACAACCATTTCGACCACAACAACCATATCCACAACCGCAACCACAGTATTCGCAACCACAACAACC
GQ891687	GQ891687.1	Triticum aestivum	Triticum aestivum clone 253J alpha-gliadin pseudogene, complete sequence	GTTAGAGTTTCAGTGCCACAATTGCAGCCACAAAATCCATCTCAGCAACAGCCACAAGAGCAAGTTCCATTGGTACAACAACAACAATTTCTAGGGCAGCAACAACCATTTCCACCACAACAACCACATCCACAGCTGCAACCATTTCCATCACAACAACCATATCTGCAGCTGCAACCATTTCCGCAGCCGCAACTACCATATTCACAGCCACAACCATTTCGACCACAACAACCATATCCACAACCGCAACCACAGTATTCGCAACCACAACAACC
Amp_59	KP405500.1	Triticum aestivum	Triticum aestivum clone THA7-P2-42 alpha-gliadin pseudogene, partial sequence	GTTAGAGTTCCAGTGCCACAATTGCAGCCACAAAATCCATCTCAGCAACAACCACAAGAGCAAGTTCCATTGGTACAACAACAGCAATTTCCAGGGCAGCAACAACCATTTCCACCACAACAGCCATATCCGCAGCCGCAACCATTTCCATCACAACAACCATATCTGCAGCTGCAACCATTTCCACAGCCGCAACTACCATATCCGCAGCCGCAACCATTTCGACCACAACAACCATATCCACAGCCGCAACCACAGTATTCGCAACCACAACAACC
AJ133606	KX174120.1	Triticum spelta	Triticum spelta clone TAD06_48 alpha-gliadin storage protein mRNA, partial cds	GTTAGAGTTCCAGTGCCACAATTGCAGCCACAAAATCCATCTCAGCAACAGCCACAAGAGCAAGTTCCGTTGGTACAACAACAACAATTTCTAGGGCAGCAACAACCATTTCCACCACAACAACCATATCCACAGCCGCAACCATTTCCATCACAACAACCATATCTGCAACTGCAACCATTTCCGCAGCCGCAACTATCATATTCGCAGCCACAACCATTTCGACCACAACAACCATATCCACAACCGCAACCACAGTATTCGCAACCACAACAACC
EU018297	EU018297.1	Triticum aestivum	Triticum aestivum alpha gliadin (gli-wE12) gene, complete cds	GTTAGAGTTCCAGTGCCACAATTGCAGCCACAAAATCCATCTCAGCAACAGCCACAAGAGCAAGTTCCATTGGTACAACAACAACAACTTCTAGGGCAGCAACAACCATTTCCACCACAACAACCATATCCACAGCCGCAACCATTTCCATCACAACAACCATATCTGCAACTGCAACCATTTCCGCAGCCGCAACTACCATATTCACAGCCACAACCATTTCGACCACAACAACCATATCCACAACCGCAACCACAGTATTCGCAACCACAACAACC
KC715938.1	KC715938.1	Triticum aestivum	Triticum aestivum cultivar Zhengmai9023 clone Z9023A-8 alpha-gliadin pseudogene, complete sequence	GTTAGAGTTCCAGTGCCACAATTGCAGCCACAAAATCCATCTCAGCAACAACCACAAGAGCAAGTTCCATTGGTACAACAACAACAATTTCCAGGGCAGCAACAACCATTTCCACCACAACAGCCATATCCGCAGCCGCAATCATTTCCATCACAACAACCATATCTGCAGCTGCAACCATTTCCGCAGCCGCAACTACCATATCCGCAGCCGCAACTACCATATCCGCAGCCGCAATCATTTCGACCACAACAACCATATCCACAACCGCAACCACAGTATTCGCAACCACAACAACC
Amp_321	KP405789.1	Triticum spelta	Triticum spelta clone S185-P3-4B alpha-gliadin pseudogene, complete sequence	GTTAGAGTTCCAGTGCCACAATTGCAGCCAAAAAATCCATCTCAGCAACAGCCACAAGAGCAAGTTCCATTGGTACAACAACAACAATTTCCAGGGCAGCAACAACAATTTCCACCACAACAGCCATATCCGCAGCCGCAACCATTTCCATCACAACAACCATATCTGTAGCTGCAACCATTTCCGCAGCCGCAACCATTTCTGCCACAACTACCATATCCGCAGCCGCAATCATTTCCACCACAACAACCATATCCACAACAGCGACCAAAGTATCTACAACCACAACAACC
Amp_367	KC715909.1	Triticum aestivum	Triticum aestivum cultivar zhengmai004 clone ZHOO4-4 alpha-gliadin pseudogene, complete sequence	GTTAGAGTTCCAGTGCCACAATTGCAGCCACAAAATCCATCTCAGCAACAGCCACAAGAGCAAGTTCCATTGGTACAACAACAAAAATTTCTATGGCAGCAACAACAATTTCCACCACAACAACCAGATCCACAGCCGCACCCATTTCCATCACAACAACCATATCTGCAGTTGCAACCATTTCCGCAGCCGCAACTACCATATTCGTAGTCGCAACCATTTCGACCACAACAACCATATCCACGACCGCAACCACAGTATTCGCAACCACAACAACC
Amp_99	KP405506.1	Triticum aestivum	Triticum aestivum clone THA7-P1-1 alpha-gliadin pseudogene, partial sequence	TTTAGAATTCTAGTGCCACAATTGCAGCCACAAAATCCATCTTAGCAACAACCACAAGAGCAAGTTCCATTGGTACAACAACAGCAATTTCTAGGGCAGCAACAACCATTTCCACCACAACAACCATATCCACAGCTGCAACCATTTCCGCAGCCGCAACTACCATATCCGCAGCCGCAACTACCATATCCGCAGCCGCAACCATTTCGACCACAACAACCATATCCACAACCGCAACCACAGTATTCGCAACCACAACAACC
LT627610.1	LT627610.1	Triticum aestivum	Triticum aestivum Gli-D2-19 gene for alpha-gliadin, cultivar Pegaso	GTTAGAGTTCCAGTGCCACAATTGCAGCCGCAAAATCCATCTCAACAACAACCACAAGAGCAAGTTCCATTGGTACAACAACAACAATTTCCAGGGCAGCAACAACCATTTCCACCACAACAGCCATATCCGCAGCTGCAACCATTTCCATCACAACAACCATATATGCAGCTGCAACCATTTCCGCAGCCGCAACTACCATATCCGCAGCCGCAACTACCATATCCGCAGCCGCAACCATTTCGACCACAACAATCATATCCACAACCGCAACCACAGTATTCGCAACCACAACAACC
KC715941.1	KC715941.1	Triticum aestivum	Triticum aestivum cultivar Zhengmai9023 clone Z9023A-12 alpha-gliadin (gli-2) gene, complete cds	GTTAGAGTTCCAGTGCCACAATTGCAGCCACAAAATCCATCTCAGCAACAGCCACAAGAGCATGTTCCATTGGTACAACAACAACAATTTCCAGGGCAGCAACAACAATTTCCACCACAACAGCCATATCCGCAGCCGCAACCATTTCCATCACAACAACCATATCTGCAACTGCAACCATTTCCGCAGCCGCAACCATTTCCGCCACAACTACCATATCCGCAGCCGCAATCATTTCCACCACAACAACCATATCCACAACAGCAACCACAGTATCTACAACCACAACAACC
KC715905.1	KC715905.1	Triticum aestivum	Triticum aestivum cultivar zhengmai004 clone ZHOO4A-18 alpha-gliadin (gli-2) gene, complete cds	GTTAGAGTTCCAGTGCCACAACCGCAGCCACAAAATCCATCTCAGCCACAGCCACAAGGGCAAGTTCCATTGGTACAACAACAACAATTTCCAGGGCAGCAACAACAATTTCCACCACAACAGCCATATCCGCAGCCGCAACCATTTCCATCACAACAACCATATCTGCGATTGCAACCATTTCCACAACCGCAACCATTTCCGCCACAACTACCATATCCGCAGCCACCACCATTTTCACCACAACAACCATATCCACAACCGCAACCACAGTATCCGCAACCACAACAACC
JX828234.1	JX828234.1	Triticum aestivum	Triticum aestivum clone Y34-6 alpha-gliadin (gli-2) pseudogene, complete sequence	GTTAGAGTTCCAGTGCCACAATTGCAGCCACAAAATCCATCTCAGCAACAGCCACAAGAGCAAGTTCCATTGGTACAACAACAACAATTTCTAGGGCAGCAACAACCATTTCCACCACAACAACCATATCCACAGCCGCAACCATTTCCATCACAACAACCATATCTGCAGCTGCAACCATTTCCGCAGCCGCAACCATTTCTGCCACAACTACCATATCCGCAGCCGCAATCATTTCCACCACAACAACCATAACCACAACAGCGACCAAAGTATCTACAACCACAACAACC
LT627586.1	LT627587.1	Triticum aestivum	Triticum aestivum Gli-B2-8 gene for alpha-gliadin, cultivar Pegaso	GTTAGAGTTCCAGTGCCACAATTGCAGCCGCAAAATCCATCTCAGCAACAACCACAAGAGCAAGTTTCGTTGGTGCAACAACTACAATATCCAGGGCAACAACAACCATTTCCACCACAACAGCCATATCCGCAGCCGCAACCATTTCCATCACAACAACCATTGCCGCAACCGCAACCATTTCTGCCACAACTACCATATCCGCAGCCACAACCATTTCCACCACAACAACCATATCCACAACCGCAACCACAGTATCCGCAACCACAACAACC
Amp_247_(3)	MH338199.1	Triticum aestivum	Triticum aestivum cultivar Chinese Spring gliadin alpha-A9 (Gli-2) gene, complete cds	GTTCCAGTGCCACAATTGCAGCCACAAAATCCATCTCAGCAACAGCCACAGGAGCAAGTTCCAGTGGTACAACAACAACAATTTCTAGGGCAGCAACAACCATTTCCACCACAACAACCATATCCACAGCCGCAACCATTTCCATCACAACAACCATATCTGCAGCTGCAACCATTTCCGCAGCCGCAACTACCATATTCGCAGCCACAACCATTTCAACCACAACAACCATATCCACAACCGCAACCACAGTATTCGCAACCACAACAACC
Amp_112_(2)	KP405360.1	Triticum macha	Triticum macha clone MA-P2-98 alpha-gliadin gene, partial cds	GTTAGATTTCCAGTGCCACAATTGCAGCCACAAAATCCATCTCAGCAACAGCCACAAGAGCAAGTTTCATTGGTACAACAACAACAATTTCTAGGGCAGCAACAACCATTTCCACCACAACAACCATATCCACAGCCGCAACCATTTCCATCACAACTACCATATCTGCAGCTGCAACCATTTCCGCAGCCGCAACTACCATATTCACAGCCACAACCATTTCGACCACAAAAACCATATCCACAACCGCAACCACAGTATTCGCAACCACAACAACC
Amp_152	KP405727.1	Triticum macha	Triticum macha clone MA-P1-42 alpha-gliadin pseudogene, complete sequence	GTTAGAGTTCCAGTGCCACAATTGCAGCCACAAAATCCATCTCAGCAACAACCACAAGAGCAAGTTCCATTGGTACAACAACAACAATTTCCAGGGCAGCAACAACCATTTCCACCACAACAGCCATATCCGCAGCCGCAACCATTTCCATCACAACAACCATATCTGCAGCTGCAACCATTTCCGCAGCCGCAACTACCATATTCGCAGCCACAACCATTTCGACCACAACAACCATATCCACAACCGCAACCACAGTATTCGCAACCACAACAACC
JX828304.1	JX828304.1	Triticum aestivum	Triticum aestivum clone ZF5-27A alpha-gliadin (gli-2) gene, complete cds	GTTAGAGTTCCAGTGCCACAATTGCAGCCACAAAATCCATCTCAGCAACAACCACAAAAGCAAGTTCCATTGGTACAACAACAACAATTTCCAGGGCAGCAACAACAATTTCCACCACAACAGCCATATCCGCATCAGCAACCATTTCCATCACAACAACCATATCCGCAGCCGCAACCATTTCCGCCACAACTACCATATCCGCAGACGCAACCATTTCCACCACAACAACCATATCCACAACCGCAACCACAGTATCCGCAACCACAACAACC
GQ891681	GQ891681.1	Triticum aestivum	Triticum aestivum clone 7-1 alpha-gliadin pseudogene, complete sequence	GTTAGAGTTCCAGTGCCACAATTGCAGCCACAAAATCCATCTCAGCAACAGCCACAAGAGCAAGTTCCATTGGTACAACAACAACAATTTCTAGGGCAGTAACAACCATTCCCACCACAACAACCATATCCACAGCCGCAACCATTTCCATCACAACAACCATATCTGCAGCTGCAACCATTTCCGCAGCCGCAACTACCATATTCGCAGCCACAACCATTTCGACCACAACAACCATATCCACAACCGCAACCACAGTATTCGCAACCACAACAACC
Amp_374	KX174175.1	Triticum spelta	Triticum spelta clone US06_6 alpha-gliadin storage protein mRNA, partial cds	GTTAGAGTTCCAGTGCCACAATTGCAGCCAAAAAATCCATCTCAGCAACAGCCACAAGAGCAAGTTCCATTGGTACAACAACAACAATTTCTAGGGCAGCAACAACCATTTCCACCACAACAACCATATCCACAGCCGCAACCATTTCCATCACAACAACCATATCTGCAACTGCAACCATTTCCGCAGCCGCAACTACCATATTCACAGCCACAACCATTTCGACCACAACAACCATATCCACAACCGCAACCACAGTATTCGCAACCACAACAACC
KJ137237.1	KJ137237.1	Triticum aestivum	Triticum aestivum isolate CS-2 alpha-gliadin protein gene, complete cds	GTTAGAGTTCCAGTGCCACAATTGCAGCCACAAAATCCATCTCAGCAACAACCACAAGAGCAAGTTCCATTGGTACAACAACAACAATTTCCAGGGCAGCAACAACCATTTCCACCACAACAGCCATATCCGCAGCCGCAACCATTTCCATCACAACAACCATATCTGCAGCTGCAACCATTTCCGCAGCCGCAACTACCATATCCGCAGCCGCAACAACCATTTCCGCAGCCGCAACTACCATATTCGCAGCCACAACCATTTCGACCACAACAACCATATCCACAACCGCAACCACAGTATTCGCAACCACAACAACC
Amp_323	KP405786.1	Triticum spelta	Triticum spelta clone S185-P2-10 alpha-gliadin pseudogene, complete sequence	GTTAGAGTTCCAGTGCCACAATTGCAGCCACAAAATCCATCTCAGCAACAGCCACAAGAGCAAGTTCCATTGGTACAACAACAACAATTTCCGGGGCAGCAACAACAATTTCCACCACAACAGCCATATCCGCAGCCGCAACCATTTCCATCACAACAACCATATCTGCAGCTGCAACCATTTCCGCAGCCGCAACCATTTCTGCCACAACTACCATATCCGCAGCCGCAATCATTTCCACCACAACAACCATATCCACAACAGCGACCAAAGTATCTACAACCACAACAACC
KC715910.1	KC715910.1	Triticum aestivum	Triticum aestivum cultivar zhengmai004 clone ZHOO4-5 alpha-gliadin (gli-2) gene, complete cds	GTTAGAGTTCCAGTGCCACAATTGCAGCCACAAAATCCATCTCAGCAACAACCACAAGAGCAAGTTCCATTGGTACAACAACAGCAATTTCCAGGGCAGCAACAACCATTTCCACCACAACAACCATATCCGCAGCCGCAACCATTTCCATCACAACAACCATATCTGCAGCTGCAACCATTTCCGCAGCCGCAACTACCATATCCGCAGCCGCAACTACCATATCCGCAGCCGCAACCATCTCGACCACAACAACCATATCCACAACCGCAACCACAGTATTCGCAACCACAACAACC
Amp_44	KP405529.1	Triticum aestivum	Triticum aestivum clone THA7-P2-4 alpha-gliadin pseudogene, partial sequence	GTTAGAGTTCCAGTGCCACAATTGCAGCCACAAAATCCATCTCAGCAACAACCACAAGAGCAAGTTTCATTGGTACAACAACAACAATTTCCAGGGCAGCAACAACCATTTCCACCACAACAGCCATATCCGCAGCCGCAACCATTTCCATCACAACAACCATATCTGCAGCTGCAACCATTTCCGCAGCCGCAACCATTTCTGCCACAACTACCATATCCGCAGCCGCAATCATTTCCACCACAACAACCATATCCACAACAGCGACCAAAGTATCTACAACCACAACAACC
Amp_228	MG459161.1	Triticum aestivum	Triticum aestivum isolate Dctg3 alpha-gliadin (Gli-D2) gene, complete cds	GTTCCAGTGCCACAATTGCAGCCACAAAATCCATCTCAGCAACAACCACAAGAGCAAGTTCCATTGGTACAACAACAACAATTTCCAGGGCAGCAACAACCATTTCCACCACAACAGCCATATCCGCAGCCGCAACCATTTCCATCACAACAACCATATCTGCAGCTGCAGCCATTTCCGCAGCCGCAACTACCATATCCGCAGCCGCATCTACCATATCCGCAGCCGCAACCATTTCGACCACAACAACCATATCCACAACCGCAACCACAGTATTCGCAACCACAACAACC
Amp_139_(2)	KP405762.1	Triticum macha	Triticum macha clone MA-P3-155 alpha-gliadin pseudogene, complete sequence	GTTAGAGTTCCAGTGCCACAATTGCAGCCACAAAATCCATCTCAGCAACAACCACAAGAGCAAGTTTCATTGGTACAACAACAACAATTTCTAGGGCAGCAACAACCATTTCCACCACAACAACCATCCACAGCCGCAACCATTTCCATCACAACAACCATATCTGCAGCTGCAACCATTTCCGCAGCCGCAACTACCATATTCGCAGCCACAACCATTTCGACCACAACAACCATATCCACAACCGCAACCACAGTATTCGCAACCACAACAACC
EU018293	KX174175.1	Triticum spelta	Triticum spelta clone US06_6 alpha-gliadin storage protein mRNA, partial cds	GTTAGAGTTCCAGTGCCACAATTGCAGCCACAAAATCCATCTCAGCAACAGCCACAAGAGCAAGTTCCATTGGTACAACAACAACAATTTCTAGGGCAGCAACAACCATTTCCACCACAACAACCATATCCACAGCCGCAACCATTTCCATCACAACAACCATATCTGCAACTGCAACCATTTCCGCAGCCGCAACTACCATATTCACAGCCACAACCATTTCGACCACAACAACCATATCCACAACCGCAACCACAGTATTCGCAACCACAACAACC
Amp_211_(4)	KP405758.1	Triticum macha	Triticum macha clone MA-P2-96 alpha-gliadin pseudogene, complete sequence	GTTAGAGTTCCAGTGCCACAATTGTAGCCGCAAAATCCATCTCAACAACGACCACAATAGCAATTTCCGTTGGTGCAACAACAAAAATTTCCAGGGCAGCAACAACCATTCCCACCACAACAGCCATATCCGCAGCCGCAACCGTTTCCGTCACAACAACCATATTCGCAACCATAACCATTTCCGCCACAACTACCATATCCACAAGCGCAACCATTTCCAACACAACAACCATATCCACAACCGCAACCACAGTATCCGCAACCACAACAACC
Amp_31	KP405269.1	Triticum aestivum	Triticum aestivum clone THA7-P3-37 alpha-gliadin gene, partial cds	GTTAGAGTTCCAGTGCCACAATTGCAGCCACAAAATCCATCTCAGCAACAGCCACAAGAGCAAGTTCCATTGGTACAACAACAACAATTTCTAGGGCAGCAACAACCATTTCCACCACAACAACCATATCCACAGCCGCAACCATTTCCATCACAACAACCATATCTGCAGCTGCAACCATTTCCACAGCCGCAACTACCATATCCGCAGCCGCAACCATTTCGACCACAACAACCATATCCACAGCCGCAACCACAGTATTCGCAACCACAACAACC
Amp_342	EF569976.1	Triticum sphaerococcum	Triticum aestivum subsp. sphaerococcum alpha-gliadin Gli-Ts6 pseudogene, complete sequence	GTTAGAGTTCCAGTGCCACAATTGCAGCCACAAAATCCATCTCAGCAACAGCCACAAGAGCAAGTTCCATTGGTACAACAACAACAATTTCTAGGGCAGCAACAACCATTTCCACCACAACAACCATATCCACAGCCGCAACCATTTCCATCACAACAACCATATCTGCAGCTGCAACCATTTCCACAGCCGCAACTACCATATTCGCAACCACAACCATTTCGACCACAACAACCATATCCACAACCGCAACCACAGTATTCGCAACCACAACAACC
Amp_334	EU018353.1	Thinopyrum ponticum x Triticum aestivum	Thinopyrum ponticum x Triticum aestivum alpha-gliadin (gli-H90) pseudogene, complete sequence	TTAGAATTCCAGTGCCACAATTGCTGCCAAAAAATCCATCTTAGCAACAGCCACAATAGCAAGTTCCATTGGTACAACAACAACAATTTCTAGGGCAGCAACAACCATTTCCACCACAACAACCATATCCACAGCCGCAACCATTTCCATCACAACAACCATATCTGCAGCTGCAACCATTTCCGCAGCCGCAACTACCATATTCGCAGCCGCAACCATTTCGACCACAACAACCATATCCACAACCGCAACCATAGTATTCGCAACCACAATAACC
Amp_327	KP405788.1	Triticum spelta	Triticum spelta clone S185_22 alpha-gliadin pseudogene, complete sequence	GTTAGAGTTCCAGTGCCACAATTGCAGCCACAAAATCCATCTCAGCAACAGCCACAAGAGCAAGTTCCATTGGTACAACAACAACAATTTCCAGGGCAGCAACAACAATTTCCACCACAACAGCCATATCCGCAGCCGCAACCATTTCCATCACAACAACCATATCTGTAGCTGCAACCATTTCCGCAGCCGCAACCATTTCTGCCACAACTACCATATCCGCAGCCGCAATCATTTCCACCACAACAACCATATCCACAACAGCGACCAAAGTATCTACAACCACAACAACC
Amp_57	KP405492.1	Triticum aestivum	Triticum aestivum clone THA7-P3-19 alpha-gliadin pseudogene, partial sequence	GTTAGAGTTCCAGTGCCACAATTGCAGCCACAAAATCCATCTCAGCAACAACCACAAGAGCAAGTTCCATTGGTACAACAACAGCAATTTCCAGGGCAGCAACAACCATTTCCACCACAACTACCATATCCGCAGCCGCAACTACCATATCCGCAGCCGCAACTACCATATCCGCAGCCGCAACCATTTCGACCACAACAACCATATCCACAATCGCAACCACAGTATTCGCAACCACAACAACC
Amp_229	KP405404.1	Triticum spelta	Triticum spelta clone S185-P3-1 alpha-gliadin gene, partial cds	GTTCCAGTGCCACAATTGCAGCCACAAAATCCATCTCAGCAACAGCCACAGGAGCAAGTTCCAGTGGTACAACAACAACAATTTCTAGGGCAGCAACAACCATTTCCACCACAACAGCCATATCCGCAGCCGCAACCATTTCCATCACAACAACCATATCTGCAGCTGCAGCCATTTCCGCAGCCGCAACTACCATATCCGCAGCCGCATCTACCATATCCGCAGCCGCAACCATTTCGACCACAACAACCATATCCACAACCGCAACCACAGTATTCGCAACCACAACAACC
JX828287.1	JX828287.1	Triticum aestivum	Triticum aestivum clone ZF5-4 alpha-gliadin (gli-2) gene, complete cds	GTTAGAGTTCCAGTGCCACAATTGCAGCCACAAAATCCATCTCAGCAACAGCCACAAGAGCAAGTTCCATTGGTACAACAACAACAATTTCTAGGGCAGCAACAAACATTTCCACCACAACAACCATATCCACAGCTGCAACCATTTCCATCACAACAACCATATCTGCAACTGCAACCATTTCCGCAGCCGCAACCATTTCCGCCACAACTACCATATCCGCAGCCGCAATCATTTCCACCACAACAACCATATCCACAACAGCAACCACAGTATCTACAACCACAACAACC
Amp_324	KP405785.1	Triticum spelta	Triticum spelta clone S185-P2-26 alpha-gliadin pseudogene, complete sequence	GTTAGAGTTCCAGTGCCACAATTGCAGCCACAAAATCCATCTCAGCAACAGCCACAAGAGCAAGTTCCATTGGTACAACAACAACAATTTCCAGGGCAGCAACAACAATTTCCACCACAACAGCCATATCCGCAGCCGCAACCATTTCCATCACAACAACCATATCTGCAACTGCAACCATTTCCGCAGCCGCAACCATTTCCGCCACAACTACCATATCCGCAGCCGCAATCATTTCCACCACAACAACCATATCCACAACAGCAACCACAGTATCTATAACCACAACAACC
Amp_82	KP405478.1	Triticum aestivum	Triticum aestivum clone THA7-P3-4 alpha-gliadin pseudogene, partial sequence	GTTAGAGTTCCAGTGCCACAATTGCAGCCACAAAATCCATCTCAGCAACAGCCACAGGAGCAAGTTCCAGTGGTACAACAACAACAATTTCTAGGGCAGCAACAACCATTTCCACCACAACAACCATATCCACAGCCGCAACCGTTTCTGTCACAACAACCATATTCGCAACCGTAACCATTTCCGCCACAACTACCATATCCACAAGCGCAACCATCTCCAACACAACAACCATATCCACAACCGCAACCACAGTATCCGCAACCACAACAACC
EF561275	KX174291.1	Triticum spelta	Triticum spelta clone IRA03_78 alpha-gliadin storage protein mRNA, partial cds	GTTAGATTTCCAGTGCCACAATTGCAGCCACAAAATCCATCTCAGCAACAGCCACAAGAGCAAGTTCCATTGGTACAACAACAACAATTTCTAGGGCAGCAACAACCATTTCCACCACAACAACCATATCCACAGCCGCAACCATTTCCATCACAACTACCATATCTGCAGCTGCAACCATTTCCGCAGCCGCAACTACCATATTCACAGCCACAACCATTTCGACCACAACAACCATATCCACAACCGCAACCACAGTATTCGCAACCACAACAACC
JX828313.1	JX828313.1	Triticum aestivum	Triticum aestivum clone 2A-5 alpha-gliadin (gli-2) pseudogene, complete sequence	GTTAGAGTTCCAGTGCCACAATTGCAGCCATAAAATCCATCTCAGCAACAGCCACAAGAGCAAGTTCCATTGGTACAACAACAACAATTTCTAGGGCAGTAACAACCATTTCCACCACAACAACCATATCCACAGCCGCAACCATTTCCATCACAACAACCATATCTGCAGCTGCAACCATTTCCGCAGCCGCAACTACCATATTCGCAGCCACAACCATTTCGACCACAACAACCATATCCACAACCGCAACCACAGTATTCGCAACCACAACAACC
Amp_187	KP405726.1	Triticum macha	Triticum macha clone MA-P1-8A alpha-gliadin pseudogene, complete sequence	GTTAGAGTTCCAGTGCCACAATTGGAGCCACAAAATCCATCTCAGCAACACCCACAAGAGCAAGTTCCATTGGTACAACAACAACAATTTCTAGGGCAGCAACAACCATTTCCACCACAACAACCATATCCACAGCCGCAACCATTTCCATCACAACAACCATATCTGCAGCTGCAACCATTTCCGCAGCCGCAACTACCATATTCGCAGCCGCAACCATTTCGACCACAACAACCATATCCACAACCGCAACCATAGTATTCGCAACCACAATAACC
Amp_390	KC715912.1	Triticum aestivum	Triticum aestivum cultivar zhengmai004 clone ZHOO4-7 alpha-gliadin pseudogene, complete sequence	GTTAGAGTTCCAGTGCCACAATTGCAGCCACAAAATCCATCTCAGCAACAGCCACAAGAGCAAGTTCCATTGGTACAACAACAACAATTTCTAGGGCAGCAACAATCATTTCCACCACAACAACCATATCCACAGCCGCAACCATTTCCATCACAACAACCATATCTACAGCTGCAACCATTTCCGTAGCTGCAACAACCATATTCGCAGCCGCAACCATTTCGACCACAACAACCATATCCACAACCGCAACCACAGTATTCGCAACCACAACAACC
Amp_136	KP405379.1	Triticum macha	Triticum macha clone MA-P3-182 alpha-gliadin gene, partial cds	GTTAGAGTTCCAGTGCCACAATTGCAGCCACAAAATCCATCTCAGCAACAGCCACAAGAGCAAGTTCCATTGGTACAACAACAACAATTTCTAGGGCAGCAACAACCATTTCCACCACAACAACCATATCCACAGCCGCAACCATTTCCATCACAACAACCATTGCCGCAACCGCAACCATTTCTGCCACAACTACCATATCCGCAAGCGCAACCATTTCCAACACAACAACCATATCCACAACCGCAACCACAGTATCCGCAACCACAACAACC
JX828253.1	JX828253.1	Triticum aestivum	Triticum aestivum clone Y34A-8 alpha-gliadin (gli-2) gene, complete cds	GTTAGAGTTCCAGTGCCACAATTGCAGCCGCAAAATCCACCTCAACAACAACCACAAGAGCAAGTTCCATTGATGCAACAACAACAACAATTTCCAGGGCAGCAAGAACAATTTCCACCACAACAGCCATATCCGCATCAGCAACCATTTCCATCACAACAACCATATCCGCAGCCGCAACCATTTCCGCCACAACTACCATATCCGCAGACGCAACCATTTCCACCACAACAACCATATCCACAACCGCAACCACAGTATCCGCAACCACAACAACC
Amp_217_(3)	KX174289.1	Triticum spelta	Triticum spelta clone IRA03_75 alpha-gliadin storage protein mRNA, partial cds	GTTCCAGTGCCACAATTGCAGCCACAAAATCCATCTCAGCAACAACCACAAAAGCAAGTTCCATTGGTACAACAACAACAATTTCCAGGGCAGCAACAACCATTTCCACCACAACAGCCATATCCGCAGCTGCAACCATTTCCATCACAACAACCATATATGCAGCTGCAACCATTTCCGCAGCCGCAACTACCATATCCGCAGCCGCAACTACCATATCCGCAGCCGCAACCATTTCGACCACAACAATCATATCCACAACCGCAACCACAGTATTCGCAACCACAACAACC
Amp_296	KP405777.1	Triticum spelta	Triticum spelta clone S185_14 alpha-gliadin pseudogene, complete sequence	TTTAGAATTCTAGTGCCACAATTGCAGCCACAAAATCCATCTTAGCAACAACCACAAGAGCAAGTTCCATTGGTACAACAACAGCAATTTCTAGGGCAGCAACAACCATTTCCACCACAACAACCATATCCACAGCCGCAACCATTTCCATCACAACAACCATATCTGCAGCTGCAACCATTTCCGCAGCCGCAACTACCATATCCGCAGCCGCAACCATTTCGACCACAACAACCATATCCACAATCGCAACCACAGTATTCGCAACCACAACAACC
JX828264.1	JX828264.1	Triticum aestivum	Triticum aestivum clone Y50A-12 alpha-gliadin (gli-2) gene, complete cds	GTTAGAGTTCCAGTGCCACAATTGCAGCCACAAAATCCATCTCAGCAACAACCACAAAAGCAAGTTCCATTGGTACAACAACAACAATTTCCAGGGCAGCAACAACCATTTCCACCACAACAGCCATATCCGCAGCCGCAACCATTTCCATCACAACAACCATATCTGCAGCTGCAACCATTTCCGCAGCCGCAACTACCATATCCGCAGCCGCAACTACCATATCCGCAGCCGCAACTACCATATCCGCAGCCGCAACCATTTCGACCACAACAACCATATCCACAATCGCAACCACAGTATTCGCAACCACAACAACC
Amp_150	KP405703.1	Triticum macha	Triticum macha clone MA-P2-79 alpha-gliadin pseudogene, complete sequence	GTTAGAGTTCCAGTGCCACAATTGCAGCCACAAAATCCATCTCAGCAACAGCCACAAGAGCAAGTTCCATTGGTACAACAACAACAATTTCTGGGGCAGCAACAACCATTTCCACCACAACAACCATATCCACAGCCGCAACCATTTCCATCACAACAACCATATCTACAGCTGCAACCATTTCCACAGCTGCAACAACCATATTCGCAGCCGCAACCATTTCGACCACAACAACCATATCCACAACCGCAACCACAGTATTCGCAACCACAACAACC
Amp_348	KX174234.1	Triticum spelta	Triticum spelta clone IRAN77D_44 alpha-gliadin storage protein mRNA, partial cds	GTTAGAGTTCCAGTGCCACAATTGCAGCCACAAAATCCATCTCAGCAACAGCCACAAGAGCAAGTTCCATTGGTACAACAACAACAATTTCTAGGGCAGCAACAACCATTTCCACCACAACAACCATATCCACAGCCGCAACCATTTCCATCACAACAACCATATCTGCAGCTGCAACCATTTTCGCAGCCGCAACTACCATATTCGCAGCCACAACCATTTCGACCACAACAACCATATCCACAACCGCAACCACAGTATTCGCAACCACAACAACC
JX828237.1	JX828237.1	Triticum aestivum	Triticum aestivum clone Y34-11 alpha-gliadin (gli-2) pseudogene, complete sequence	GTTAGAGTCCCAGTGCCACAATTGCAGCCACAAAATCCATCTCAGCAACAGCCACAAGAGCAAGTTCCATTGGTACAACAACAACAATTTCCAGGGCAGCAACAACAATTTCCACCACAACAGCCATATCCGCAGCCGCAACCATTTCCATCACAACAACCATATCTGCAGCTGCAACCATTTCCGCAGCCGCAACCATTTCTGCCACAACTACCATATCCGCAGCCGCAATCATTTCCACCACAACAACCATATCCACAACAGCGACCAAAGTATCTACAACCACAACAACC
KC715943.1	KC715943.1	Triticum aestivum	Triticum aestivum cultivar Zhengmai9023 clone Z9023A-15 alpha-gliadin pseudogene, complete sequence	GTTAGAGTTCCAGTGCCACAATTGCAGCCACAAAATCCATCTCAGCAACAACCACAAGAGCAAGTTCCATTGGTACAACAACAGCAATTTCCAGGGCAGCAACAACCATTTCCACCACAACAGCCATATCCGCAGCCGCAACCATTTCCATCACAACAACCATATCTGCAGCTGCAACCATTTTCGCAGCCGCAACTACCATATCCGCAGCCGCAACCATTTCGACCACAACAACCATATCCACAACCGCAACCACAGTATTCGCAACCACAACAACC
JX828241.1	JX828241.1	Triticum aestivum	Triticum aestivum clone Y34-19 alpha-gliadin (gli-2) gene, complete cds	GTTAGAGTTCCAGTGCCACAATTGCAGCCACAAAATCCATCTCAGCAACAACCACAAAAGCAAGTTCCATTGGTACAACAACAACAATTTCCAGGGCAGCAACAACCATTTCCACCACAACAGCCATATCCGCAGCTGCAACCATTTCCATCACAACAACCATATATGCAGCTGCAACCATTTCCGCAGCCGCAACTACCATATCCGCAGCCGCAACTACCATATCCGCGGCCGCAACCATTTCGACCACAACAATCATATCCACAACCGCAACCACAGTATTCGCAACCACAACAACC
Amp_5	KP405252.1	Triticum aestivum	Triticum aestivum clone THA7-P2-26 alpha-gliadin gene, partial cds	GTTAGAGTTCCAGTGCCACAATTGCAGCCACAAAATCCATCTCAGCAACAGTCACAAGAGCAAGTTCCATTGGTACAACAACAACAATTTCTAGGGCAGCAACAACCATTTCCACCACAACAGCCATATCCGCAGCCGCAACCATTTCCATCACAACAACCATATCTGCAACTGCAACCATTTCCGCAGCCGCAACCATTTCCGCCACAACTACCATATCCGCAGCCGCAATCATTTCCACCACAACAACCATATCCACAACAGCAACCACAGTATCTACAACCACAACAACC
EF569983	EF569983.1	Triticum sphaerococcum	Triticum aestivum subsp. sphaerococcum alpha-gliadin Gli-Ts13 pseudogene, complete sequence	GGTAGAGTTCCAGTGCCACAATTGCAGCCACAAAATCCATCTCAGCAACAGCCACAAGAGCAAGTTCCATTGGTACAACAACAACAATTTCTAGGGCAGCAACAACCATTTCCACCACAACAACCATATCCACAGCCGCAACCATTTCCATCACAACAACCATATCTGCAGCTGCAACCATTTCCGCAGCCGCAACTACCATATTCGCAGCCGCAACCATTTCGACCACAACAACCATATCCACAACCGCAACCACAGTATTCGCAACCACAACAACC
TAU51304	U51304.1	Triticum aestivum	Triticum aestivum alpha-gliadin storage protein gene, complete cds	GTTAGATGGCCAGTGCCACAATTGCAGCCACAAAATCCATCTCAGCAACAGCCACAAGAGCAAGTTCCATTGGTACAACAACAACAATTTCTAGGGCAGCAACAACCATTTCCACCACAACAACCATATCCACAGCCGCAACCATTTCCATCACAACAACCATATCTGCAGCTGCAACCATTTTCGCAGCCGCAACTACCATATTCGCAGCCACAACCATTTCGACCACAACAACCATATCCACAACCGCAACCACAGTATTCGCAACCACAACAACC
KC715932.1	KC715932.1	Triticum aestivum	Triticum aestivum cultivar Zhengmai9023 clone Z9023A-1 alpha-gliadin (gli-2) gene, complete cds	GTTAGAGTTCCAGTGCCACAATTGCAGCCACAAAATCCATCTCAGCAACAGCCACAAGAGCAAGTTCCATTGGTACAACAACAACAATTTCTAGGGCAGCAACAACCATTTCCACCACAACAACCATATCCACAGCCGCAACCATTTCCATCACAACAACCATACCTGCAGCTGCAACCATTTCCGCAGCCGCAACTACCATATTCGCAGCCACAACCATTTCGACCACAACAACCATATCCACAACCGCAACCACAGTATTCGCAACCACAAGAACC
Amp_220	KP405394.1	Triticum spelta	Triticum spelta clone S185_47 alpha-gliadin gene, partial cds	GTTCCAGTGCCACAATTGCAGCCACAAAATCCATCTCAGCAACAGCCACAAGAGCAAGTTCCATTGGTACAACAACAACAATTTCCAGGGCAGCAACAACCATTTCCACCACAACAGCCATATCCGCAGCTGCAACCATTTCCATCACAACAACCATATATGCAGCTGCAACCATTTCCGCAGCCGCAACTACCATATCCGCAGCCGCAACTACCATATCCGCAGCCGCAACCATTTCGACCACAACAATCATATCCACAACCGCAACCACAGTATTCGCAACCACAACAACC
EU018270	EU018270.1	Triticum aestivum	Triticum aestivum alpha-gliadin (gli-w7-23) pseudogene, complete sequence	GTTAGAGTTACAGTGCCACAATTGCAGCCATAAAATCCATCTCAGCAACAGCCACAAGAGCAAGTTCCATTGGTACAACAACAACAATTTCTAGGGCAGTAACAACCATTTCCACCACAACAACCATATCCACAGCCGCAACCATTTCCATCACAACAACCATAACTGCAACTGCAACCATTTCCGCAGCCGCAACTATCATATTCGCAGCCACAACCATTTCGACCACAACAGCCATATCCACAACCGCAACCACAGTATTCGCAACCACAACAACC
Amp_355	KX174290.1	Triticum spelta	Triticum spelta clone IRA03_77 alpha-gliadin storage protein mRNA, partial cds	GTTAGAGTTCCAGTGCCACAATTGCAGCCACAAAATCCATCTCAGCAACAGCCACAAAAGCAAGTTCCATTGGTACAAGAACAACAATTTCCAGGGCAGCAACAACCATTTCCACCACAACAACCATATCCACAGCCGCAACCATTTCCATCACAACAACCATATCTGCAACTGCAACCATTTCTGCAGCCGCAACTACCATATTCACAGCCACAACCATTTCGACCACAACAACCATATCCACAACCGCAACCACAGTATCCGCAACCACAGTTAGAGTTCCAGTGCCACAACATATCCGCAACCACAACAACC
TraesCSU02G153800	MH338193.1	Triticum aestivum	Triticum aestivum cultivar Chinese Spring gliadin alpha-A1 (Gli-2) gene, complete cds	GTTAGAGTTCCAGTGCCACAATTGCAGCCGCAAAATCCATCTCTGCAGCAACCACAAGAGCAAGTTCCATTGGTGCAACAACAACAATTTCCAGGGCAGCAACAAACATTTCCACCACAACAGCCATATCCGCAGCCGCAACCATTTCCAGCACAACAACCATATCCGCAGCCGCAACTATTTCCACAGCCGCAACCTTTTCCGCCACAACTTCCATATCCGCAGCCGCAACCATTTCCCCCACAACAACCATATCCACAACCGCAAACACAGCATCTGCAACCACAACAACC
Amp_356	JF927579.1	Triticum urartu	Triticum urartu clone 1 alpha gliadin pseudogene, complete sequence	GTTAGAGTTCCAGTGCCACAATTGCAGCCACAAAATCCATCTCAGCAACAACCACAAGAGCAAGCTCCATTGGTGCAACAACAACAATTTCTAGGGCAGCAATAACCATTTCGACCACAACAACCATATCCACAGCCGCAACCATTTCCTCCACAACTACCATGTCCGCAGCCGCAACCATTTCCACCACAACAATCATATCCACAACCACAACCACAGTATTCGCAACCACAACAACC
JX828235.1	JX828235.1	Triticum aestivum	Triticum aestivum clone Y34-9 alpha-gliadin (gli-2) pseudogene, complete sequence	GTTAGAGTTCCAGTGCCACAATTGCAGCTACAAAATCCATCTCAGCAACAGCCACAAGAGCAAGTTCCATTGGTACAACAACAGCAATTTCCAGGGCAGCAACAACCATTTCCACCACAACAACCATATCCGCAGCCGCAACCATTTCCATCACAACAACCATATCTGCAGCTGCAACCATTTCCGCAGCCGCAACTACCATATCCGCAGCCGCAACTACCATATCCGCAGCCGCAACCATTTCGACCACAACAACCATATCCACAACCACAACCACAGTATTCGCAAGCACAACAACC
U51305.1	AB982300.1	Triticum aestivum	Triticum aestivum gene for pseudo alpha/beta-gliadin, complete cds, cultivar: Chinese Spring, clone: TAC3	GTTAGAGTCCAAGTTCCACAATTGTAGCCACAAAATCCATCTCAGCAACAGCCACAAGAGCAAGTTCCATTGGTACAACAACAACAATTTCCAGGGCAGCAACAACCATTTCCACCACAACAGCCATATCCGCGGCCGCAACCATTTTCATCACAACAACCATATCTGCAGCTGCAACCATTTCCGCAGCCGCAACTACCATATCCGCAGCCGCAACCATTTCGACCACAACAACCATATCCACAACCGCAACCACAGTATTAGCAACCACAACAACC
EU018271	EU018271.1	Triticum aestivum	Triticum aestivum alpha-gliadin (gli-w7-31) pseudogene, complete sequence	GTTAGAGTTCCAGTGCCACAATTGCAGCCATAAAATCCATCTCAGCAACAACCACAAGAGCAAGTTCCATTGGTACAACAACAACAATTTCCAGGGCAGCAACAACCATTTCCACCACAACAGCCATATCCGCAGCCGCAACCATTTCCATCACAACAACCATATCTGCAGCTGCAACCATTTCCGCAGCCGCAACTACCATATCCGCAGCCGCAACTACCATATCCGCAGCCGCAACTACCATATCCGCAGCCGCAACCATTTCGACCACAACAACCATATCCACAATCGCAACCACAGTATTCGCAACCACAACAACC
KC715930.1	KC715930.1	Triticum aestivum	Triticum aestivum cultivar Zhengmai9023 clone Z9A-9 alpha-gliadin (gli-2) gene, complete cds	GTTAGAGTTCCAGTGCCACAATTGCAGCCACAAAATCCATCTCAGCAACAGCCACAAGAGCAAGTTCCATTGGTACAACAACAACAATTTCTAGGGCAGCAACAACCATTTCCACCACAACAACCATATCCACAGCCGCAACCATTTCCATCACAACAACCATATCTGCAGCTGCAACCATTTCCGCAGCCGCAACTACCATATTCGCAGCCACAACCATTTCGACCACAACAACCATATCCACAGCCGCAACCACAGTATTCGCAACCACAACAACC
Amp_249	KP405633.1	Triticum monococcum subsp. monococcum	Triticum monococcum subsp. monococcum clone 4 alpha-gliadin pseudogene, partial sequence	GTTCCAGTGCCACAATTGCAGCCACAAAATCCATCTCAGCAACAGCCACAAGAGCAAGTTCCATTGGTACAACAACAACAATTTCTAGGGCAGCAACAACCATTTCCACCACAACAACCATATCCACAGCCGCAACCATTTCCATCACAACAACCATATCTGCAGCTGCAACCATTTCCGCAGCCGCAACTACCATATTCGCAGCCACAACCATTTCAACCACAACAACCATATCCACAACCGCAACCACAGTATTCGCAACCACAACAACC
Amp_58	KP405490.1	Triticum aestivum	Triticum aestivum clone THA7-P3-8 alpha-gliadin pseudogene, partial sequence	GTTAGAGTTCCAGTGCCACAATTGCAGCCGCAAAATCCATCTCAACAACAACCACAAGAGCAAGTTCCATTGATGCAACAACAACAACAATTTCCAGGGCAGCAAGAACAATTTCCACCACAACAGCCATATCCGCATCAGCAACCATTTCCATCACAACAACCATATCCGCAGCCGCAACCATTTCCGCAGCCGCAACTACCATATTCGCAGCCACAACCATTTCGACCACAACAACCATATCCACAACCGCAACCACAGTATTCGCAACCACAACAACC
Amp_226	KP405389.1	Triticum spelta	Triticum spelta clone S185-P3-29 alpha-gliadin gene, partial cds	GTTCCAGTGCCACAATTGCAGCCACAAAATCCATCTCAGCAACAACCACAAGAGCAAGTTCCATTGGTACAACAACAACAATTTCCAGGGCAGCAACAACCATTTCCACCACAACAGCCATATCCGCAGCTGCAACCATTTCCATCACAACAACCATATATGCAGCTGCAACCATTTCCGCAGCCGCAACTACCATATCCGCAGCCGCAACTACCATATCCGCAGCCGCAACCATTTCGACCACAACAATCATATCCACGACCGCAACCACAGTATTCGCAAACACAACAACC
FJ478468	FJ478468.1	Triticum aestivum	Triticum aestivum clone 3 alpha gliadin (Gli) pseudogene, partial sequence	GTTAGAGTTCCAGTGCCACAATTGCAGCCACAAAATCCATCTCAGCAACAACCACAAGAGCAAGTTCCATTGGTACAACGACAGCAATTTCCAGGGCAGCAACAACCATTTCCACCACAACAGCCATATCCGCAGCCGCAACCATTTCCATCACAACAACCATATCTGCAGCTGCAACCATTTCCGCAGCCGCAACTACCATATCCGCAGCCGCAACCATTTCGACCACAACAACCATATCCACAACCGCAAACACAGCATCTGCAACCACAACAACC
Amp_198	KP405716.1	Triticum macha	Triticum macha clone MA-P3-143 alpha-gliadin pseudogene, complete sequence	GTTAGAGTTCCAGTGCAACAATTGCAGCCACAAAATCCATCTCAGCAACAGCCACAAGAGCAAGTTCCATTGGTACAACAACAAAAATTTCTAGGGCAGCAACAAGAATTTCCACCACAACAACCAGATCCACAGCCGCAACCATTTCCATCACAACAACCATATCTGCAGTTGCAACCATTTCCGCAGCCGCAACTACCATATTCTCAGCCGCAACCATTTCGACCACAACAACCATATCCACAACTGCAACCACAGTATTCGCAACCACAACAACC
KC715899.1	KC715899.1	Triticum aestivum	Triticum aestivum cultivar zhengmai004 clone ZHOO4A-12 alpha-gliadin pseudogene, complete sequence	GTTAGAGTTCCAGTGCCACAATTGCAGCCACAAAATCCATCTCAGCAACAGCCACAAGAGCAAGTTCCATTGGTACAACAACAACAATTTCTGGGGCAGCAACAACCATTTCCACCACAACAACCATATCCACAGCCGCAACCATTTCCATCACAACAACCATATCTACAGCTGCAACCATTTCCGTAGCTGCAACTACCATATTCACAGCCACAACCATTTCGACCACAACAACCATATCCACAACCACAACCACAGTATTCGCAAGCACAACAACC
TAU50984	U50984.1	Triticum aestivum	Triticum aestivum alpha-gliadin gene, complete cds	GTTAGATTTCCAGTGCCACAATTGCAGCCACAAAATCCGTCTCAGCAACTGCCACAAGAGCAAGTTCCATTGGTACAACAACAACAATTTCTAGGGCAGCAACAACCATTCCCACCACAACAACCATATCCACAGCCGCAATTTCCATCACAACTACCATATCTGCAGCTGCAACCATTTCCGCAGCCGCAACTACCATATTCACAGCCACAACCATTTCGACCACAACAACCATATCCACAACCGCAACCACAGTATTCGCAACCACAACAACC
EU018275	MH338179.1	Triticum aestivum	Triticum aestivum cultivar Chinese Spring gliadin alpha-D6 (Gli-2) gene, complete cds	GTTAGAGTTCCAGTGCCACAATTGCAGCCACAAAATCCATCTCAGCAACAGCCACAAGAGCAAGTTCCATTGGGTGCCAAGCTTGCATGCCTGCAGGTCGACGATTACCACAACAGCCATATCCGCAGCTGCAACCATTTCCATCACAACAACCATATATGCAGCTGCAACCATTTCCGCAGCCGCAACTACCATATCCGCAGCCGCAACTACCATATCCGCAGCCGCAACCACTTCGACCACAACAACCATATCCACAACCGCAACCACAGTATTCGCAACCACAACAACC
Amp_238_(2)	MH338200.1	Triticum aestivum	Triticum aestivum cultivar Chinese Spring gliadin alpha-A10 (Gli-2) gene, complete cds	GTTCCAGTGCCACAATTGCAGCCACAAAATCCATCTCAGCAACAGCCACAAGAGCAAGTTCCATTGGTACAACAACAACAATTTCTAGGGCAGCAACAACCATTTCCACCACAACAACCATATCCACAGCCGCAACCATTTCCATCACAACAACCATATCTGCAGCTGCAACCATTTCCGCAGCCGCAACTACCATATTCGCAGCCACAACCATTTCGACCACAACAACCATATCCACAACCGCAACCACAGTATTCGCAACCACAAGAACC
Amp_209	KP405738.1	Triticum macha	Triticum macha clone MA-P1-47 alpha-gliadin pseudogene, complete sequence	GTTAGAGTTCCAGTGCCACAATTGCAGCCACAAATTCCATCTCAGCAACAACCACAAGAGCAAGTTCCATTGGTACAACAACAACAATTTCTAGGGCAGCAACAACAATTTCCAACAGAACAACCATATCCGCAGCCGCAACCATTTCCATCACAACAACCATATCTGTAGCTGCAACCATTTTCGCAGCCGCAACTACCCATATTCGCAGCCCCAACCATTTCGACCACAACAACCATATCCACAACCGCAACCACAGTATTCGCAACCACAACAACC
JX828275.1	JX828275.1	Triticum aestivum	Triticum aestivum clone Z9A-11 alpha-gliadin (gli-2) pseudogene, complete sequence	GTTAGAGTTCCAGTGCCACAATTGCAGCCACAAAATCCATCTCAGCAACAACCACAAGAGCAAGTTCCATTGGTACAACAACAGCAATTTCCAGGGCAGCAACAACCATTTCCACCACAACAGCCATATCCGCAGCCGCAACCATTTCCATCACAACAACCATATCTGCAGCTGCAACCATTTCCGCAGCCGCAACTACCATATTCGCAGCCACAACCATTTCGACCACAACAACCATATCCACAACCGCAACCACAGTATTCGCAACCACAACAACC
X54517.1	X54517.1	Triticum aestivum	Wheat alpha-gliadin pseudogene (clone CNN16)	CTTAGAGTTCCAGTGCCACAATTGCAGCCACAAAATCCATCTCAGCAACAGCCACAAGAGCAAGTTCCATTGGTACAACAACAAAAATTTCTAGGGGAGCAACAACAATTTCCACCACAACAACTAGATCCACAGCCGCAACCATTTCCATCACAACAACCATATCTGCAGCTGCAACCATTTCCGCAGCCGCAACTACCATATTCGCAGCCGCAACCATTTCGACCACAACAACCATATCCACAACCGCAACCACAGTATTCGCAACCACAACAACC
Amp_21	KP405263.1	Triticum aestivum	Triticum aestivum clone THA7-P2-39 alpha-gliadin gene, partial cds	GTTAGAGTTCCAGTGCCACAATTGCAGCCACAAAATCCATCTCAGCAACAACCACAAAAGCAAGTTCCATTGGTACAGCAACAACAATTTCCAGGGCAGCAACAACCATTTCCACCACAACAGCCATATCCGCAGCTGCAACCATTTCCATCACAACAACCATATATGCAGCTGCAACCATTTCCGCAGCCGCAACTACCATATCCGCAGCCGCAACTACCATATCCGCAGCCGCAACCATTTCGACCACAACAATCATATCCACAACCGCAACCACAGTATTCGCAACCACAACAACC
Amp_189	KP405724.1	Triticum macha	Triticum macha clone MA-P2-64 alpha-gliadin pseudogene, complete sequence	GTTAGAGTTCCAGTGCCACAATTGCGGCCGCAAAATCCATCTCAGCAACAACCACAAGAGCAAGTTCCATTGGTGCAACAACAACAATTTCTAGGGCAGCAACAACCATTTCCACCACAACAACCATATCCACAGCCGCAACCATTTCCATCACAACAACCATATCTTCAGCTGCAACCATTTCCGCAGCCGCAACTACCATATTCGCAGCCGCAACCATTTCGACCACAACAACCATATCCACAACCGCAACCATAGTATTCGCAACCACAATAACC
KC715889.1	KC715889.1	Triticum aestivum	Triticum aestivum cultivar zhengmai004 clone ZHOO4A-1 alpha-gliadin (gli-2) gene, complete cds	GTTAGATTTCCAGTGCCACAATTGCAGCCACAAAATCCATCTCAGCAACAGCCACAAGAGCAAGTTCCATTGGTACAACAACAACAATTTCTAGGGCAGCAACAACCATTTCCACCACAACAACCATATCCACAGCCGCAACCACTTCCATCACAACTACCATATCTGCAGCTGCAACCATTTCCGCAGCCGCAACTACCATATTCACAGCCACAACCATTTCGACCACAACAACCATATCCACAACCGCAACCACAGTATTCGCAACCACAACAACC
Amp_54	KP405491.1	Triticum aestivum	Triticum aestivum clone THA7-P1-47 alpha-gliadin pseudogene, partial sequence	GTTAGAGTTCCAGTGCCACAATTGTAGCCGCAAAATCCATCTCAACAACGACCACAATAGTAATTTCCGTTGGTGCAACAACAACAATTTCCAGGGCAGCAACAACCATTTCCACCACAACAGCCATATCCGCAGCCGCAACCATTTCCATCACAACAACCATATCTGCAGCTGCAACCATTTCCGCAGCCGCAACTACCATATCCGCAGCCGCAACCATTTCGACCACAACAACCATATCCACAACCGCAACCACAGTATTCGCAACCACAACAACC
Amp_141_(2)	KP405696.1	Triticum macha	Triticum macha clone MA-P2-97 alpha-gliadin pseudogene, complete sequence	GTTAGAGTTCCAGTGCCACAATTGCAGCCACAAAATCCATCTCAGCAATAGCCACAAGAGCAAGTTCCATTGGTACAACAACAACAATTTCTAGGGCAGCAACAACCATTTCGACCACAACAACCATATCCACAGCCGCAACCATTTCCATCACAACAACCATATCTGCAGCTGCAACCATTTCCGCAGCCGCAACTACCATATTCACAGCCACAACCATTTCGACCACAACAACCATATCCACAACCACAACCACAGTATTCGCAAGCACAACAACC
Amp_135	KP405357.1	Triticum macha	Triticum macha clone MA-P2-73 alpha-gliadin gene, partial cds	GTTAGAGTTCCAGTGCCACAATTGCAGCCACAAAATCCATCTCAGCAACAGCCACAAGAGCAAGTTCCATTGGTACAACAACAACAATTTCTAGGGCAGCAACAACAATTTCCACCACAACAACCATATCTGCAGCTGCAACCATTTTCGCAGCCGCAACTACCATATTCACAGCCGCGACCATTTCGACAACAACAACCATATCCACAACCGCAACCACAGTATTCGCAACCACAACAACC
Amp_87	KP405483.1	Triticum aestivum	Triticum aestivum clone THA7-P2-11 alpha-gliadin pseudogene, partial sequence	GTTAGAGTTCCAGTGCCACAATTGCAGCCGCAAAATCCATCTCAGCAACAACCACAAGAGCAAGTTTCATTGGTGCAACAACAACAATTTCCAGGGCAGCAACAACCATTTCCACCACAACAGCCATATCCGCAGCCGCAACCATTTCCATCACAACAACCATATCCGCAGCCGCAACCATTTCCGTCACAACTACCATATCCGCAGCCGCAACCACAGTATTCGCAACCACAACAACC
Amp_260	KP405770.1	Triticum spelta	Triticum spelta clone S185-P2-44 alpha-gliadin pseudogene, complete sequence	GTTAGAGTTCCAGTGCCACAATTGCAGCCACAAAATCCATCTCAGCAACAGCCACAGGAGCAAGTCCCAGTGGTACAACAACAACAATTTCTAGGGCAGCAACAACCATTTCCACCACAACAACCATATCCACAGCCGCAACCATTTCCATCACAACAACCATATCTGCAGCTGCAACCATTTCCGCAGCCGCAACTACCATATTCGCAGCCACAACCATTTCAACCACAACAACCATATCCACAACCGCAACCACAGTATTCGCAACCACAACAACC
JX828299.1	JX828299.1	Triticum aestivum	Triticum aestivum clone ZF5-21A alpha-gliadin (gli-2) gene, complete cds	GTTAGAGTTCCAGTGCCACAATTGCAGCCACAAAATCCATCTCAGCAACAACCACAAGAGCAAGTTCCATTGGTACAACAACAACAATTTCCAGGGCAGCAACAACCATTTCCACCACAACAGCCATATCCGCAGCTGCAACCATTTCCATCACAACAACCATATATGCAGCTGCAACCATTTCCGCAGCCGCAACTACCATATCCGCAGCCGCAACTGCCATATCCGCAGCCGCAACCATTTCGACCACAACAATCATATCCACAACCGCAACCGCAGTATTCGCAACCACAACAACC
Amp_376	KP405804.1	Triticum spelta	Triticum spelta clone S185-P3-24 alpha-gliadin pseudogene, complete sequence	GTTAGAGTTCCAGTGCCACAATTGCAGCCACAAAATCCATCTCAGCAACAGCCACAAGAGCAAGTTCCATTAGTACAACAACAACAATTTCTAGGGCAGCAACAACCATTTCCACCACAACAACCATATCCACAGCCGCAACCATTTCCATCACAACAACCATATTCGCAACCGTAACCATTTCCGCCACAACTACCATATCCACAAGCGCAACCATTTCCAACACAACAACCATATCCACAACCGCAACCACAGTATCCGCAACCACAACAACC
Amp_294	KP405809.1	Triticum spelta	Triticum spelta clone S185-P2-17 alpha-gliadin pseudogene, complete sequence	GTTAGAGTTCCAGTGCCACAATTGCAGCCACAAAATCCATCTCAGCAACAGCCACAAGAGCAAGTTCCATTGGTACAACAACAACAATTTCCAGGGCAGCAACAACCATTCCCACCACAACAGCCATATCCGCAGCCGCAACCGTTTCTGTCACAACAACCATATTCGCAACCGTAACCATTTCCGCCACAACTACCATATCCACAAGCGCAACCATTTCTACCACAACAACCATATCCACAACCGGAACCACAGTATCCGCAACCACAACAACC
Amp_196	KP405698.1	Triticum macha	Triticum macha clone MA-P3-149 alpha-gliadin pseudogene, complete sequence	GTTAGAGTTCCAGTGCCACAATTGCAGCCACAAAATCCATCTCAGCAACAGCCACAAGAGCAAGTTCCATTGGTACAACAACAACAATTTCTAGGGAAGCAACAACCATTTCCACCACAACAACCATATCCATAGCCGCAACCATTTCCATCACAACAATCATATCTGCAGCTGCAACCATTTCCGCAGCTGCAACTACCATATTTGCAGCCACAACCATTTCGACCACAACAACCATATCCACAACCGCAACCACAGTATTCGCAACCACAACAAGC
KC715931.1	KC715931.1	Triticum aestivum	Triticum aestivum cultivar Zhengmai9023 clone Z9A-10 alpha-gliadin pseudogene, complete sequence	GTTAGAGTTCCAGTGCCACAATTGCAGCCACAAAATCCATCTCAGCAACAACCACAAGAGCAAGTTCCATTGGTACAACAACAACAATTTCCAGGGCAGCAACAACAATTTCCACCACAACAGCCATATCCGCAGCCGCAACCATTTCCATCACAACAACCATATCTGCAGCTGCAACCATTTCCGCAGCCGCAACCATTTCTGCCACAACTACCATATCCGCAGCCGCAATCATTTCCACCACAACAACCATATCCACAACAGCGACCAAAGTATCTACAACCACAACAACC
Amp_288	KP405776.1	Triticum spelta	Triticum spelta clone S185_31 alpha-gliadin pseudogene, complete sequence	GTTAGAGTTCCAGTGCCACAATTGCAGCCACAAAATCCATCTCAGCAACAACCACAAAAGCAAGTTCCATTGGTACAACAACAACAATTTCCAGGGCAGCAACAACCATTTCCACCACAACAGCCATATCCGCAGCTGCAACCATTTCCATCACAACAACCATATATGCAGCTGCAACCACTTCCGCAGCCGCAACTACCATATCCGCAGCCGCAACTACCATATCCGCAGCCGCAACCATTTCGACCACAACAATCATATCCACAACCGCAACCACAGTATTCGCAACCACAACAACC
KC715939.1	KC715939.1	Triticum aestivum	Triticum aestivum cultivar Zhengmai9023 clone Z9023A-9 alpha-gliadin pseudogene, complete sequence	GTTAGAGTTCCAGTGCCACAATTGCAGCCACAAAATCCATCTCAGCAACAGCCACAAGAGCAAGTTCCATTGGTACAACAACAACAATTTCTAGGGCAGCAACAAACATTTCCACCACAACAACCATATCCACAGCTGCAACCATTTCCATCACAACAACCATATCTACAGCTGCAACCATTTCCGCAGCCGCAACTACCATATCCGCAGCCACAACCATTTCGACCACAACAACCATATCCACAACCGCAACCACAGTATTCGCAACCACAACAACC
KJ137241.1	KJ137241.1	Triticum aestivum	Triticum aestivum isolate CS-6 alpha-gliadin protein gene, complete cds	GTTAGAGTTCCAGTGCCACAATTGCAGCCACAAAATCCATCTCAGCAACAGTCACAAGAGCAAGTTCCATTGGTACAACAACAACAATTTCTAGGGCAGCAACAACCATTTCCACCACAACAACCATATCCACAGCCGCAACCATTTCCATCACAACAACCATATCTGCAGCTGCAACCATTTCCGCAGCCGCAACTACCATATTCGCAGCCACAACCATTTCGACCACAACAACCATATCCACAACCGCAACCACAATATTCGCAACCACAACAACC
EU018278	EU018278.1	Triticum aestivum	Triticum aestivum alpha-gliadin (gli-w7-73) pseudogene, complete sequence	GTTAGAGTTCCAGTGCCACAATTGCAGCCACAAAATCCATCTCAGCAACAACCACAAGAGCAAGTTCCATTGGTACAACAACAACAATTTCTAGGGCAGCAACAACCATTTCCACCACAACAACCATATCCACAGCCGCAACCATTTCCATCACAACAACCATATCTGCAGCTGCAACCATTTCCACAGCCGCAACTACCATATTCGCAACCACAACCATTTCGACCACAACAACCATATCCACAATCGCAACCACAGTATTCGCAACCACAACAACC
KC715918.1	KC715918.1	Triticum aestivum	Triticum aestivum cultivar zhengmai004 clone ZHOO4-13 alpha-gliadin pseudogene, complete sequence	GTTAGAGTTCCAGTGCCACAATTGCAGCCACAAAATCCATCTCAGCAACAACCACAAAAGCAAGTTCCATTGGTATAACAACAACAATTTCCAGGGCAGCAACAACCATTTCCACCACAACAGCCATATCCGCAGCTGCAACCATTTCCATCACAACAACCATATATGCAGCTGCAACCATTTCCGCAGCCGCAACTACCATATCCGCAGCCGCAACTACCATATCCGCAGCCGCAACCATTTCGACCACAACAATCATATCCACAACCGCAACCACAGTATTCGCAACCACAACAACC
TraesCSU02G149951	MH338189.1	Triticum aestivum	Triticum aestivum cultivar Chinese Spring gliadin alpha-B16 (Gli-2) gene, complete cds	GTTAGAGTTCCAGTGCCACAATTGCAGCCACAAAATCCATCTCAGCAACAACCACAAGAGCAAGTTCCATTGGTGCAACAACAACAATTTCTAGGGCAGCAACAACAACAATTTCCAGGGCAACAACAACCATTTCCACCACAACAGCCATATCCGCAGCCGCAACCATTTCTGCCACAACTACCATATCCGCAGCCACAACCATTTCCACCACAACAATCATATCCACAACCACAACCACAATATCCGCAACCACAACAACC
Amp_157	KP405711.1	Triticum macha	Triticum macha clone MA-P3-147 alpha-gliadin pseudogene, complete sequence	GTTAGAGTTCCAGTGCCACAATTGCAGCCACAAAATCCATCTCAGCAACAGCCACAAGAGCAAGTTCCATTGGTACAACAACAAAAATTCCTAGGGCAGCAACAACAATTTCCACCACAACAACCAGATCCACAGCCGCAACCATTTGCATCACAACAACCATATCTACAGCTGCAACCATTTCCGCAGCCGCAACTACCATATTCGCAGCCGCAACCATTTCGACCACAACAACCATATCTACAACCGCAACCACAGTATTCGCAACCACAACAACC
JX828210.1	JX828210.1	Triticum aestivum	Triticum aestivum clone JM20A-17 alpha-gliadin (gli-2) pseudogene, complete sequence	GTTAGAGTTCCAGTGCCACAATTGTAGCCACAAAATCCATCTCAGCAACAACCACAAGAGCAAGTTCCATTGGTACAACAACAACAATTTCCAGGGCAGCAACAACCATTTCCACCACAACAGCCATATCCGCAGCCGCAACCATTTCCATCACAACAACCATATCTGCAGCTGCAACCATTTCCGCAGCCGCAACTACCATATCCGCAGCCGCAACTACCATATCCGCAGCCGCAACCATTTCGACCACAACAACCATATCCACAACCGCAACCACAGTATTCGCAACCACAACAACC
Amp_158_(2)	KP405715.1	Triticum macha	Triticum macha clone MA-P3-176 alpha-gliadin pseudogene, complete sequence	GTTAGAGTTCCAGTGCCACAATTGCAGCCACAAAATCCATCTCAGCAACAGCCACAAGAGCAAGTTCCATTGGTACAACAACAAAAATTTCTAGGGCAGCAACAACAATTTCCACCACAACAACCAGATCCACAGCCGCAACCATTTGCATCACAACAACCATATCTACAGCTGCAACCATTTCCGCAGCCGCAACTACCATATTCGCAGCCGCAACCATTTCGACCACAACAACCATATCTACAACCGCAACCACAGTATTCGCAACCACAACAACC
Amp_153	KP405714.1	Triticum macha	Triticum macha clone MA-P3-157 alpha-gliadin pseudogene, complete sequence	GTTAGATTTCCAGTGCCACAATTGCAGCCACAAAATCCATCTCAGCAACAGCCACAAGAGCAAGTTTCATTGGTACAACAACAACAATTTCTAGGGCAGCAACAACCATTTCCACCACAACAACCATATCCACAGCCGCAACCATTTCCATCACAACTACCATATCTGCAGCTGCAACCATTTCCGCAGCCGCAACTACCATATTCTCAGCCGCAACCATTTCGACCACAACAACCATATCCACAACTGCAACCACAGTATTCGCAACCACAACAACC
KC715920.1	KX174284.1	Triticum spelta	Triticum spelta clone IRA03_70 alpha-gliadin storage protein mRNA, partial cds	GGTAGAGTTCCAGTGCCACAATTGCAGCCACAAAATCCATCTCAGCAACAGCCACAAGAGCAAGTTCCATTGGTACAACAACAACAATTTCTAGGGCAGCAACAACCATTTCCACCACAACAACCATATCCACAGCCGCAACCATTTCCATCACAACAACCATATCTGCAGCTGCAACCATTTCCGCAGCCGCAACTACCATATTCACAGCCACAACCATTTCGACCACAACAACCATATCCACAACCGCAACCACAGTATTCGCAACCACAACAACC
Amp_252	KP405413.1	Triticum spelta	Triticum spelta clone S185-P2-9 alpha-gliadin gene, partial cds	GTTCCAGTGCCACAATTGCAGCCACAAAATCCATCTCAGCAACAGCCACAAGGGCAAGTTCCATTGGTACAACAACAACAATTTCTAGGGCAGCAACAACCATTTCCACCACAACAACCATATCCACAGCCGCAACCATTTCCATCACAACAACCATATCTGCAGCTGCAACCATTTCCGCAGCCGCAACTACCATATTCGCAGCCACAACCATTTCGACCACAACAACCATATCCACAACCGCAACCACAGTATTCGCAACTACAACAACC
Amp_133	KP405374.1	Triticum macha	Triticum macha clone MA-P1-31 alpha-gliadin gene, partial cds	GTTAGAGTTCTAGTGCCACAATTGCAGCCACAAAATCCATCTCAGCAACAGCCACAAGAGCAAGTTCCATTGGTACAACAACAAAAATTTCTAGGGCAGCAACAACCATTTCCACCACAACAACCATATCCACAGCCGCAACCATTTCCATCACAACAACCATATCTGCAGCTGCAACCATTTCCGCAGCCGCAACTACCATATTCACAGCCACAACCATTTCGACCACAACAACCATATCCACAACCACAACCACAGTATTCGCAAGCACAACAACC
Amp_89	KP405519.1	Triticum aestivum	Triticum aestivum clone THA7-P2-6 alpha-gliadin pseudogene, partial sequence	GTTAGAGTTCCAGTGCCACAATTGTAGCCGCAAAATCCATCTCAACAACGACCACAATAGTAATTTCCGTTGGTGCAACAACAACAATTTCCAGGGCAGCAACAACCATTCCCACCACAACTACCATATCCGCAGCCGCAACCATTTCCATCACAACAACCATATCTGCAGCTGCAACCATTTCCGCAGCCGCAACCATTTCTGCCACAACTACCATATCCGCAGCCGCAATCATTTCCACCACAACAACCATATCCACAACAGCGACCAAAGTATCTACAACCACAACAACC
Amp_167_(4)	KP405735.1	Triticum macha	Triticum macha clone MA-P2-89 alpha-gliadin pseudogene, complete sequence	GTTAGAGTTACAGTGCCACAATTGCAGCCATAAAATCCATCTCAGCAACAGCCACAAGAGCAAGTTCCATTGGTACAACAACAACAATTTCTAGGGCAGTAACAACCATTTCCACCACAACAACCATATCCACAGCCGCAACCATTTCCATCACAACAACCATATCTGCAGCTGCAACCATTTCCGCAGCCGCAAGTACCATATTCGCAGCCACAACCATTTCGACCACAACAACCATATCCACAACCGCAACCACAATATTCGCAACCACAACAATC
Amp_38_(5)	MG459161.1	Triticum aestivum	Triticum aestivum isolate Dctg3 alpha-gliadin (Gli-D2) gene, complete cds	GTTAGAGTTCCAGTGCCACAATTGCAGCCACAAAATCCATCTCAGCAACAACCACAAGAGCAAGTTCCATTGGTACAACAACAGCAATTTCCAGGGCAGCAACAACCATTTCCACCACAACAACCATATCCGCAGCCGCAACCATTTCCATCACAACAACCATATCTGCAGCTGCAACCATTTCCGCAGCCGCAACTACCATATCCGCAGCCGCAACTACCATATCCGCAGCCGCAACCATTTCGACCACAACAACCATATCCACAACCGCAACCACAGTATTCGCAACCACAACAACC
JX828201.1	KF278625.1	Aegilops tauschii	Aegilops tauschii clone SL-10 alpha-gliadin pseudogene, complete sequence	GTTAGAGTTCCAGTGCCACAATTGCAGCCACAAAATCCATCTCAGCAACAACCACAAGAGCAAGTTCCATTGGTACAACAACAACAATTTCCAGGGCGGCAACAACCATTTCCACCACAACAGCCATATCCGCAGCCGCAACCATTTCCATCACAACAACCATATCTGCAGCTGCAACCATTTCCGCAGCCGCAACTACCATATCCGCAGCCGCAACCATTTCGACCACAACAACCATATCCACAACCGCAACCACAGTATTCGCAACCACAACAACC
KC715954.1	KC715954.1	Triticum aestivum	Triticum aestivum cultivar Yumai34 clone y34r2-7 alpha-gliadin (gli-2) gene, complete cds	GTTAGAGTTCCAGTGCCACAATTGCAGCCACAAAATCCATCTCAGCAACAACCACAAGAGCAAGTCCCATTGGTACAACAACAACAATTTCCAGGGCAGCAACAACCATTTCCACCACAACAGCCATATCCGCAGCTGCAACCATTTCCATCACAACAACCATATATGCAGCTGCAACCATTTCCGCAGCCGCAACTACCATATCCGCAGCCGCAACTACCATATCCGCAGCCGCAACCATTTCGACCACAACAATCATATCCACAACCGCAACCACAGTATTCGCAACCACAACAACC
Amp_107	KX174172.1	Triticum spelta	Triticum spelta clone SWI23_75 alpha-gliadin storage protein mRNA, partial cds	GTTAGAGTTCCAGTGCCACAATTGCAGCCACAAAATCCATCTCAGCAACAGCCACAAGAGCAAGTTCCATTGGTACAACAACAACAATTTCTAGGGCAGCAACAACCATTTCCACCACAACAACCATATCCACAGCCGCAACCATTTCCATCACAACAACCATATCTGCAACTGCAACCATTTCCGCAGCCGCAACTACCATATTCGCAGCCACAACCATTTCGACCACAACAACCATATCCACAACCGCAACCACAGTATTCGCAACCACAACAACC
Amp_70	KP405475.1	Triticum aestivum	Triticum aestivum clone THA7-P1-44 alpha-gliadin pseudogene, partial sequence	GTTAGAGTTCCAGTGCCACAATTGCAGCCACAAAATCCATCTCAGCAACAACCACAAGAGCAAGTTTCATTGGTACAACAACAACAATTTCCAGGGCAGCAACAACCATTTCCACCACAACAGCCATATCCGCAGCCGCAACCATTTCCATCACAACAACCATATCTGCAGCTGCAACCATTTCCGCAGCCGCAACTACCATATCCGCAGCCGCAACTACCATATCCGCAGCCGCAACTACCATATCCGCAGCCGCAACCATTTCCACCACAACAACCCTATCCACAACCGCAACCACAATATCCGCAACCACAACAACC
Amp_349	KP405804.1	Triticum spelta	Triticum spelta clone S185-P3-24 alpha-gliadin pseudogene, complete sequence	GTTAGAGTTCCAGTGCCACAATTGCAGCCACAAAATCCATCTCAGCAACAGCCACAAGAGCAAGTTCCATTGGTACAACAACAACAATTTCTAGGGCAGCAACAACCATTTCCACCACAACAGCCATATCCGCAGCCGCAACCGTTTCTGTCACAACAACCATATTCGCAACCGTAACCATTTCCGCCACAACTACCATATCCACAAGCGCAACCATTTCCAACACAACAACCATATCCACAACCGCAACCACAGTATCCGCAACCACAACAACC
Amp_305	KP405796.1	Triticum spelta	Triticum spelta clone S185_15 alpha-gliadin pseudogene, complete sequence	GTTAGAGTTCCAGTGCCACAATTGTAGCCGCAAAATCCATCTCAACAACGACCACAATAGTAATTTCCGTTGGTGCAACAACAACGATTTCCAGGGCAGCAACAACCATTCCCACCACAACAGCCATATCCGCAGCCGCAACCGTTTCTGTCACAACAACCATATTCGCAACCGTAACCATTTCCGCCACAACTACCATATCCACAAGCGCAACCATTTCCAACACAACAACCATATCCACAACCGCAACCACAGTATCCGCAACCACAACAACC
Amp_335	KP405394.1	Triticum spelta	Triticum spelta clone S185_47 alpha-gliadin gene, partial cds	GTTAGAGTTCCAGTGCCACAATTGCAGCCACAAAATCCATCTCAGCAACAGCCACAAGAGCAAGTTCCATTAGTACAACAACAACAATTTCCAGGGCAGCAACAACCATTTCCACCACAACAGCCATATCCGCAGCTGCAACCATTTCCATCACAACAACCATATATGCAGCTGCAACCATTTCCGCAGCCGCAACTACCATATCCGCAGCCGCAACTACCATATCCGCAGCCGCAACCATTTCGACCACAACAATCATATCCACAACCGCAACCACAGTATCCGCAACCACAACAACC
Amp_193	AB982289.1	Triticum aestivum	Triticum aestivum gene for pseudo alpha/beta-gliadin, complete cds, cultivar: Chinese Spring, clone: clone56	GTTAGATTTCCAGTGCCACAATTGCAGCCGCAAAATCCATCTCAGCAACAACCACAAGAGCAAGTTCCGTTGGTGCAACAACTACAATATCCAGGGCAACAACAACCATTTCCACCACAACAGCCATATCCGCAGCCGCAACCATTTCCATCACAACAACCATTGCCGCAACCGCAACCATTTCTGCCACAACTACCATATCCGCAGCCACAACCATTTCCACCACAACAACCATATCCACAACCGCAACCACAGTATTCGCAACCACAACAACC
Amp_246	KP405420.1	Triticum spelta	Triticum spelta clone S185_7 alpha-gliadin gene, partial cds	GTTCCAGTGCCACAATTGCAGCCACAAAATCCATCTCAGCAACAGCCACAGGAGCAAGTTCCAGTGGTACAACAACAACAATTTCTAGGGCAGCAACAACCATTTCCACCACAACAACCATATCCACAGCCGCAACCATTTCCATCACAACAACCATATCTGCAGCTGCAACCATTTCCGCAGCCGCAACTACCATATTCGCAGCCACAACCATTTCAACCGCAACAACCATATCCACAACCGCAACCACAGTATTCGCAACCACAACAACC
Amp_354	EU018269.1	Triticum aestivum	Triticum aestivum alpha-gliadin (gli-w7-20) pseudogene, complete	TTTAGAATTCCAGTGCCACAATTGCAGCCACAAAATCCATCTTAGCAACAGACACAATAGCAAGTTCCATTGGTACAACAACAACAATTTCTAGGGCAGCAACAACCATTTCCACCACAACAACCATATCCACAGCCGCAACCATTTCCATCACAACAACCATATCTGCAGCTGCAACCATTTCCGCAGCCGCAACTACCATATTCGCAGCCGCAACCATTTCGACCACAACAACCATATACACAACCGCAACCACAGTATTCGCAACCACAACAACC
Amp_149	KP405704.1	Triticum macha	Triticum macha clone MA-P1-17_P1-36 alpha-gliadin pseudogene, complete sequence	GTTAGAGTTCCAGTGCCACAATTGCAGCCACAAAATCCATCTCAGCAACAGCCACAAGAGCAAGTTCCATTGGTACAACAACAACAATTTCTGGGGCAGCAACAACCATTTCCACCACAACAACCATATCCACAGCCGCAACCATTTCCATCACAACAACCATATCTACAGCTGCAACCATTTCCACAGCTGCAACAACCATATTCGCAGCCGTAACCATTTCGACCACAACAACCATATCCACAACCGCAACCACAGTATTCGCAACCACAACAACC
Amp_170	KP405731.1	Triticum macha	Triticum macha clone MA-P1-41 alpha-gliadin pseudogene, complete sequence	GTTAGAGTTACAGTGCCACAATTGCAGCCATAAAATCCATCTCAGCAACAGCCACAAGAGCAAGTTCCATTGGTACAACAACAATAATTTCTAGGGCAGTAACAACCATTTCCACCACAACAACCATATCCACAGCCGCAACCATTTCCATCACAACAACCATATCTGCAGCTGCAACCATTTCCGCAGCCGCAAGTACCATATTCGCAGCCACAACCATTTCGACCACAACAACCATATCCACAACCGCAACCACAATATTCGCAACCACAACAATC
KC715904.1	KC715904.1	Triticum aestivum	Triticum aestivum cultivar zhengmai004 clone ZHOO4A-17 alpha-gliadin pseudogene, complete sequence	GTTAGAGTTCCAGTGCCACAATTGCAGCCACAAAATCCATCTCAGCAACAGCCACAAGAGCAAGTTCCATTGGTACAACAACAAAAATTTCTATGGCAGCAACAACAATTTCCACCACAACAACCAGATCCACAGCCGCAACCATTTCCATCACAACAACCATATCTGCAGTTGCAACCATTTCCGCAGCCGCAACTACCATATTCGTAGTCGCAACCATTTCGACCACAACAACCATATCCACGACCGCAACCACGGTATTCGCAACCACAACAACC
KC715922.1	KC715922.1	Triticum aestivum	Triticum aestivum cultivar zhengmai004 clone ZHOO4-18 alpha-gliadin pseudogene, complete sequence	GTTAGAGTTCCAGTGCCACAATTGCAGCCACAAAACCCATCTCAGCAACAACCACAAGAGCAAGTTCCATTGGTACAACAACAGCAATTTCCAGGGCAGCAACAACCATTTCCACCACAACAGCCATATCCGCAGCCGCAACCATTTCCATCACAACAACCATATCTGCAGCTGCAACCATTTCCGCAGCCGCAACTACCATATCCGCAGCCGCAACCATTTCGACCACAACAACCATATCCACAACCGCAACCACAGTATTCGCAACCACAACAACC
Amp_41	KP405265.1	Triticum aestivum	Triticum aestivum clone THA7-P1-49 alpha-gliadin gene, partial cds	GTTAGAGTTCCAGTGCCACAATTGCAGCCACAAAATCCATCTCAGCAACAACCACAAAAGCAAGTTCCATTGGTACAACAACAACAATTTCCAGGGCAGCAACAACCATTTCCACCACAACAGCCATATCCGCAGCTGCAACCATTTCCATCACAACAACCATATATGCAGCTGCAACCATTTCCGCAGCCGCAACTACCATATCCGCAGCCGCAACTACCATATCCGCAGCCACAACCATTTCGACCACAACAACCATATCCACAACCGCAACCACAGTATTCGCAACCACAACAACC
Amp_357	EU018345.1	Thinopyrum ponticum x Triticum aestivum	Thinopyrum ponticum x Triticum aestivum alpha-gliadin (gli-H46) pseudogene, complete sequence	GTTAGAGTTCCAGTGCCACAATTGCAGCCATAAAATCCATCTCAGCAACAGCCACAAGAGCAAGTTCCATTGGTACAACAACAACAATTTCTAGGGCAGCAACAACCATTTCCACCACAACAACCATATCCACAGGCGCAACCATTTCCATCACAACAACCATATCTGCAGCTGCAACCATTTCCGCAGCCGCAACTACCATATTCGCAGCCACAACCATTTCGACCACAACAACCATATCCACAACCGCAACCACAGTATTCGCAACCACAACAACC
JX141487.1	JX141487.1	Triticum aestivum	Triticum aestivum alpha-gliadin (Gli-SB-4) gene, complete cds	GTTAGAGTTCCAGTGCCACAATTGCAGCCACAAAGTCCATCTCAGCAACAGCCACAAGAGCAAGTTCCATTGGTACAACAACAACAATTTCCAGGGCAGCAACAACAATTTCCACCACAACAGCCATATCCGCAGCCGCAACCATTTCCATCACAACAACCATATCTGCAACTGCAACCATTTCCGCAGCCGCAACCATTTCCGCCACAACTACCATATCCGCAGCCGCAACTACCATATCCGCAGCCGCAACCATTTCGACCACAACAATCGTATCCACAACCGCAACCACAGTATTCGCAACCACAACAACC
Amp_80	KP405479.1	Triticum aestivum	Triticum aestivum clone THA7-P2-32 alpha-gliadin pseudogene, partial sequence	GTTAGAGTTCCAGTGCCACAATTGCAGCCACAAAATCCATCTCAGCAACAGCCACAAGAGCAAGTTCCATTGGTACAACAACAACAATTTCCAGGGCAGCAACAACAATTTCCACCACAACAGCCATATCCGCAGCCGCAACCATTTCCATCACAACAACCATATCTGCAACTGCAACCATTTCCGCAACCGTAACCATTTCCGCCACAACTACCATATCCACAAGCGCAACCATTTCCAACACAACAACCATATCCACAACCGCAACCACAGTATCCGCAACCACAACAACC
Amp_358	KX174290.1	Triticum spelta	Triticum spelta clone IRA03_77 alpha-gliadin storage protein mRNA, partial cds	GTTAGAGTTCCAGTGCCACAATTGCAGCCACAAAATCCATCTCAGCAACAGCCACAAGAGCAAGTTCCATTGGTACAACAACAACAATTTCTAGGGCAGCAACAACCATTTCCACCACAACAACCATATCCACAGCCGCAACCATTTCCATCACAACAACCATATCTGCAACTGCAACCATTTCTGCAGCCGCAACTACCATATTCACAGCCACAACCATTTCGACCACAACAACCATATCCACAACCGCAACCACAGTATTCGCAACCACAACAACC
JX828315.1	JX828315.1	Triticum aestivum	Triticum aestivum clone 2A-9 alpha-gliadin (gli-2) pseudogene, complete sequence	GTTAGAGTTCCAGTGCCACAATTGCAGCCACAAAATCCATCTCAGCAACAGCCACAAGAGCAAGTTCCATTGGTACAACAACAGCAATTTCCAGGGCAGCAACAACCATTTCCACCACAACAGCCATATCCGCAGCCGCAACCATTTCCATCACAACAACCATATCTGCAGCTGCAACCATTTCCGCAGCCGCAACTACCATATTCGCAGCCACAACCATTTCGACCACAACAACCATATACACAACCGCAACCATAGTATTCGCAACCGCAATAACC
LT627584.1	LT627584.1	Triticum aestivum	Triticum aestivum Gli-B2-5 gene for alpha-gliadin, cultivar Pegaso	GTTAGAGTTCCAGTGCCACAATTGCAGCCGCAAAATCCATCTCAGCAACAACCACAAGAGCAGGTTTCGTTGGTGCAACAACTACAATATCCAGGGCAACAACAACCATTTCCACCACAACAGCCATATCCGCAGCCGCAACCATTTCCATCACAACAACCATTGCCGCAACCGCAACCATTTCTGCCACAACTACCATATCCGCAGCCACAACCATTTCCACCACAACAACCATATCCACAACCGCAACCACAGTATCCGCAACCACAACAACC
EU018290	EU018290.1	Triticum aestivum	Triticum aestivum alpha-gliadin (gli-wD01) pseudogene, complete sequence	GTTAGAGTTCCAGTGCCACAATTGCAGCCACAAAATGCATCTCAGCAACGGCCACAAGAGCAAGTTCCATTGGTACAACAACAACAATTTCTAGGGCAGCAACAACCATTTCCACCACAACAACCATATCCACAGCCGCAACCATTTCCATCACAACAACCATATCTGCAGCTGCAACCATTTCCACAGCCGCAACTACCATATTCGCAACCACAACCATTTCGACCACAACAACCATATCCACAATCGCAACCACAGTATTCGCAACCACAACAACC
Amp_359	EU018353.1	Thinopyrum ponticum x Triticum aestivum	Thinopyrum ponticum x Triticum aestivum alpha-gliadin (gli-H90) pseudogene, complete sequence	TTTAGAATTCCAGTGCCACAATTGCTGCCAAAAAATCCATCTTAGCAACAGCCACAATAGCAAGTTCCATTGGTACAACAACAACAATTTCTAGGGCAGCAACAACCATTTCCACCACAACAACCATATCCACAGCCGCAACCATTTCCATCACAACAACCATGTCTGCAGCTGCAACCATTTCCGCAGCCGCAACTACCATATTCGCAGCCGCAACCATTTCGACCACAACAACCATATCCACAACCGCAACCATAGTATTCGCAACCACAATAACC
Amp_362	KC715912.1	Triticum aestivum	Triticum aestivum cultivar zhengmai004 clone ZHOO4-7 alpha-gliadin pseudogene, complete sequence	GTTAGAGTTCCAGTGCCACAATTGCAGCCACAAAATCCATCTCAGCAACAGCCACAAGAGCAAGTTCCATTGGTACAACAACAACAATTTCTGGGGCAGCAACAACCATTTCCACCACAACAACCATATCCACAGCCGCAACCATTTCCATCACAACAACCATATCTACAGCTGCAACCATTTCCGTAGCTGCAACAACCATATTCGCAGCCGCAACCATTTCGACCACAACAACCATATCCACAACCGCAACCACAGTATTCGCAACCACAACAACC
Amp_361	KP405483.1	Triticum aestivum	Triticum aestivum clone THA7-P2-11 alpha-gliadin pseudogene, partial sequence	GTTAGAGTTCCAGTGCCACAATTGCAGCCGCAAAATCCATCTCAGCAACAACCACAAGAGCAAGTTCCGTTGGTGCAACAACAACAATTTCCAGGGCAGCAATAACCATTTCGACCACAACAGCCATATCCGCAGCCGCAACTATTTCCTCCAAAACTACCATATCCGCAGCCGCAACCATTTACACCACATCAATCATATCCACAACCACAACCACAGTATCCGCAACCACAACAACC
Amp_182	KP405749.1	Triticum macha	Triticum macha clone MA-P3-127 alpha-gliadin pseudogene, complete sequence	GTTAGAGTTCCAGTGCCACAATTGCAGCCACAAAATCCATCTCAGCAACAGCCACAAGAGCAAGTTCCATTGGTACAACAACAACAATTTCCAGGGCAGCAACAACAATTTCCACCACAACAGCCATATCCGCAGCCGCAACCATTTCCATCACAACAACCATATCTGCAACTGCAACCATTTCCACAGCCGCAACTACCATATCCGCAGCCGCAACCATTTCGACCACAACAACCATATCCACAACCGCAACCACAGTATCCGCAACCACAACAACC
FJ478466.1	FJ478466.1	Triticum aestivum	Triticum aestivum clone 1 alpha gliadin (Gli) pseudogene, partial sequence	GTTAGAGTTCCAGTGCCACAATTGCAGCCACAAAATCCATCTCAGCAACAGCCACAAGAGCAAGTTCCATTGGTACAACAACAACAATTTCCAGGGCAGCAACAACAATTTCCACCACAACAGCCATATCCGCAGCCGCAACCATTTCCATCACAACAACCATATCTGCAGCTGCAACCATTCCCGCAGCCGCAACCATTTCTGCCACAACTACCATATCCGCAGCCGCAATCATTTCCACCACAACAACCATATCCACAACAGCGACCAAAGTATCTACAACCACAACAACC
Amp_301	KP405804.1	Triticum spelta	Triticum spelta clone S185-P3-24 alpha-gliadin pseudogene, complete sequence	GTTAGAGTTCCAGTGCCACAATTGCAGCCACAAAATCCATCTCAGCAACAGCCACAAGAGCAAGTTCCATTGGTACAACAACAACAATTTCTAGGGCAGCAACAACCATTTCCACCACAACAACCATATCCACAGCCGCAACCGTTTCTGTCACAACAACCATATTCGCAACCGTAACCATTTCCGCCACAACTACCATATCCACAAGCGCAACCATTTCCAACACAACAACCATATCCACAACCGCAACCACAGTATCCGCAACCACAACAACC
Amp_192	KP405721.1	Triticum macha	Triticum macha clone MA-P2-61 alpha-gliadin pseudogene, complete sequence	GTTAGAGTTCCAGTGCCACAATTGCAGCCACAAAATCCATCTCAGCAACAGCCACAAGAGCAAGTTCCATTGGTACAACAGCAACAATTTCTAGGGCAGCAACAACCATTTCCACCACAACAACCATATCCACAGCCGCAACCATTTCCATCACAACAACCATATCTGCAGCTGCAACCATTTCCGCAGCCGCAACTACCATATTCGCAGCCACAACCATTTCGACCACAACAACCATATCCACAACCGCAACCACAGTATTCGCAACCACAACAACC
AJ133603	AJ133603.1	Triticum aestivum	Triticum aestivum mRNA for alpha-gliadin storage protein, clone alpha-9	GTTAGAGTTACAGTGCCACAATTGCAGCCACAAAATCCATCTCAGCAACAGCCACAAGAGCAAGTTCCATTGGTACAACAACAACAATTTCTAGGGCAGCAACAACCATTTCCACCACAACAACCATATCCACAGCCGCAACCATTTCCATCACAACAACCATATCTGCAGCTGCAACCATTTCCGCAGCCGCAACTACCATATTCACAGCCACAACCATTTCGACCACAACAACCATATCCACAACCGCAACCACAGTATTCGCAACCACAACAACC
Amp_43	KP405253.1	Triticum aestivum	Triticum aestivum clone THA7-P3-44 alpha-gliadin gene, partial cds	GTTAGAGTTCCAGTGCCACAATTGCAGCCACAAAATCCATCTCAGCGACAGCCACAGGAGCAAGTTCCAGTGGTACAACAACAACAATTTCTAGGGCAGCAACAACCATTTCCACCACAACAACCATATCCACAGCCGCAACCATTTCCATCACAACAACCATATCTGCAGCTGCAACCATTTCCGCAGCCGCAACTACCATATTCGCAGCCACAACCATTTCAACCACAACAACCATATCCACAACCGCAACCACAGTATTCGCAACCACAACAACC
EF561288	EF561288.1	Triticum aestivum	Triticum aestivum alpha-gliadin (Gli-Z8) mRNA, complete cds	GTTAGAGTTCCAGTGCCACAATTGCAGCCACAAAATCCATCTCAGCAACAGCCACAAGAGCAAGTTCCATTGGTACAACAACAACAATTTCCAGGGCAGCAACAGCAATTTCCACCACAACAGCCATATCCGCAGCCGCAACCATTTCCATCACAACAACCATATCTGCAACTGCAACCATTTCCGCAGCCGCAACCATTTCCGCCACAACTACCATATCCGCAGCCGCATCCATTTCCACCACAACAACCATATCCACAACAGCAACCACAGTATCTACAACCACAACAACC
JX828314.1	JX828314.1	Triticum aestivum	Triticum aestivum clone 2A-8 alpha-gliadin (gli-2) pseudogene, complete sequence	GTTAGAGTTCCAGTGCCACAATTGTAGCCGCAAAATCCATCTCAATAACGACCACAATAGTAATTTCCGTTGGTGCAACAACAACAATTTCCAGGGCAGCAACAACCATTCCCACCACAACAACCATATCTGCAGCTGCAACCATTTCTGCAGCCGCAACTACCATATTCACAGCCACAACCATTTCGACCACAACAACCATATCCACAACCACAACCACAGTATTCGCAAGCACAACAACC
JN831395.1	JN831395.1	Triticum aestivum	Triticum aestivum clone 9-6 alpha-gliadin (gli-2) pseudogene, complete sequence	GTTAGAGTTACAGTGCCACAATTGCAGCCATAAAATCCATCTCAGCAACAGCCACAAGAGCAAGTTCCATTGGTACAACAACAACAATTTCCAGGGCAGCAACAACCATTTCCACCACAACAGCCATATCCGCAGCCGCAACCATTTCCATCACAACAACCATATCTGCAGCTGCAACCATTTCCACAGCCGCAACTACCATATCCGCAGCCGCAACCATTTCGACCACAACAACCATATCCACAGCCGCAACCACAGTATTCGCAACCACAACAACC
EU018298	EU018298.1	Triticum aestivum	Triticum aestivum alpha gliadin (gli-wF03) gene, partial cds	GTTAGAGTTCCAGTGCCACAATTGCAGCCACAAAATCCATCTCAGCAACAACCACAAGAGCAAGTTCCATTGGTACAACAACAACAATTTCCAGGGCAGCAACAACCATTTCCACCACAACAGCCATATCCGCAGCTGCAACCATTTCCATCACAACAACCATATATGCAGCTGCAACCATTTCCGCAGCCGCAACTACCATATCCGCAGCCGCAACTACCGTATCCGCAGCCGCAACCATTTCGACCACAACAATCATATCCACAACCGCAACCACAGTATTCGCAACCACAACAACC
EU018280	EU018280.1	Triticum aestivum	Triticum aestivum alpha-gliadin (gli-w7-82) pseudogene, complete sequence	GTTAGAGTTCCAGTGCCACAATTGTAGCCGCAAAATCCATCTCAACAACGACCACAATAGTAATTTCCGTTGGTGCAACAACAACAATTTCCAGGGCAGCAACAACCATTCCCACCACAACAGCCATATCCGCAGCCGCAACCGTTTCTGTCACAACAACCATATCTGCAATTGCAACCATTTCCACAACCGCAACCATTTCCGCAGCCGCAACTACCATATTCACAGCCACAACCATTTCGACCACAACAACCATATCCACAACCGCAACCACAGTATTCGCAACCACAACAACC
JX828298.1	JX828298.1	Triticum aestivum	Triticum aestivum clone ZF5-20A alpha-gliadin (gli-2) gene, complete cds	GTTAGAGTTCCAGTGCCACAATTGCAGCCACAAAATCCATCTCAGCAACAACCACAAGAGCAAGTTCCATTGGTACAACAACAACAATTTCCAGGGCAGCAACAACCATTTCCACCACAACAGCCATATCCGCGGCTGCAACCATTTCCATCACAACAACCATATATGCAGCTGCAACCATTTCCGCAGCCGCAACTACCATATCCGCAGCCGCAACTACCATATCCGCAGCCGCAACCATTTCGACCACAACAATCATATCCACAACCGCAACCACAGTATTCGCAACCACAACAACC
EF561277	EF561277.1	Triticum aestivum	Triticum aestivum alpha-gliadin (Gli-G4) mRNA, complete cds	GTTAGAGTTCCAGTGCCACAACCGCAGCTACAAAATCCATCTCAGCCACAGCCACAAGGGCAAGTTCCATTGGTACAACAACAACAATTTCCAGGGCAGCAACAACAATTTCCACCACAACAGCCATATCCGCAGCCGCAACCATTTCCATCACAACAACCATATCTGCAGCTGCAGCCATTTCCGCAGCCGCAACTACCATATCCGCAGCCGCATCTACCATATCCGCAGCCGCAACCATTTCGACCACAACAACCATATCCACAACCGCAACCACAGTATTCGCAACCACAACAACC
EU018296	EU018296.1	Triticum aestivum	Triticum aestivum alpha gliadin (gli-wE09) gene, complete cds	GTTAGAGTTCCAGTGCCACAATTGGAGCCACAAAATCCATCTCAGCAACAGCCACAAGAGCAAGTTCCATTGGTACAACAACAACAACTTCTAGGGCAGCAACAACCATTTCCACCACAACAACCATATCCACAGCCGCAACCATTTCCATCACAACAACCATATCTGCAACTGCAACCATTTCCGCAGCCGCAACTACCATATTCACAGCCACAACCATTTCGACCACAACAACCATATCCACAACCGCAACCACAGTATTCGCAACCACAACAACC
JN831388.1	JN831388.1	Triticum aestivum	Triticum aestivum clone 1-2 alpha-gliadin (gli-2) pseudogene, complete sequence	GTTAGAGTTCCAGTGCCACAATTGCAGCCATAAAATCCATCTCAGCAACAGCCACAAGAGCAAGTTCCATTGGTACAACAACAACAATTTCTAGGGCAGCAACAACCATTTCCACCACAACAACCATATCCACAGGCGCAACCATTTTCATCACAACAACCATATCTGCAGCTGCAACCATTTCCGCAGCCGCAACTACCATATTCGCAGCCACAACCATTTCGACCACAACAACCATATCCACAACCGCAACCACAGTATTCGCAACCACAACAACC
Amp_100	KP405484.1	Triticum aestivum	Triticum aestivum clone THA7-P3-14 alpha-gliadin pseudogene, partial sequence	GTTAGAGTTCCAGTGCCACAATTGCAGCCACAAAATCCATCTCAGCAACAGCCACAAGAGCAAGTTCCATTGGTACAACAACAACAATTTCCAGGGCAGCAACAACAATTTCCACCACAACAGCCATATCCGCAGCCGCAACCATTTCCATCACAACAACCATATCTGCAACTGCAACCATTTCCGCGGCCGCAACCATTTCCGCCACAACTACCATATCCGCAGCCGCAACTACCATATCCGCAGCCGCAACCATTTCGACCACAACAACCATATCCACAACCGCAACCACAGTATTCGCAACCACAACAACC
LT627591.1	LT627591.1	Triticum aestivum	Triticum aestivum Gli-B2-12 gene for alpha-gliadin, cultivar Pegaso	GTTAGAGTTCCAGTGCCACAACCGCAGCCACAAAATCCATCTCAGCCACAGCCACAAGGGCAAGTTCCATTGGTACAACAACAACAATTTCCAGGGCAGCAACAACAATTTCCACCACAACAGCCATATCCGCAGCCGCAACCATTTCCATCACAACAACCATATCTGCAATTGCAACCATTTCCACAACCGCAACCATTTCCGCCACAACTACCATATCCGCAGCCACCACCATTTTCACCACAACAACAATATCCACAACCGCAACCACAGTATCCGCAACCACAACAACC
Amp_379	MH338191.1	Triticum aestivum	Triticum aestivum cultivar Chinese Spring gliadin alpha-B18 (Gli-2) gene, complete cds	GTTAGAGTTCCAGTGCCACAATTGCAACCAGAAAATCCATCTCAGCAACAACCACAAGAGCAAGTTCCATTGGTGCAACAACAACAATTTCTAGGGCAGCAACAACAACAATTTCCAGGGCAGCAATAACCATTTCGACCACAACAGCCATATCCGCAGCCGCAACCATTTCCTCCACAACTACCATGTCCGCAGCCGCAACCATTTCCACCACAACAATCATATCCACAACCACAACCACAATATCCGCAACCACAACAACC
Amp_184	KP405747.1	Triticum macha	Triticum macha clone MA-P2-85 alpha-gliadin pseudogene, complete sequence	GTTAGAGTTCCAGTGCCACAATTGCAGCCACAAAATCCACCTCAGCAACAGCCACAAGAGCAAGTTCCATTGGTACAACAACAACAATTTATAGGGCAGCAACAACCATTTCCACCACAACAGTCATATCCGCAGCCGCAACCATTTCCATCACAACAACCATATCTGCAACTGCAACCATTTCCACAACCGCAACCATTTCCGCCACAACTACCATATCCGCAGCCACCACCATTTTCACCACAACAACCATATCCACAACCGCAACCACAGTATCCGCAACCACAACAACC
JX828200.1	KF278602.1	Aegilops tauschii	Aegilops tauschii clone T002-2 alpha-gliadin (gli-2) gene, complete cds	GTTAGAGTTCCAGTGCCACAATTGCAGCCACAAAATCCATCTCAGCAACAACCACAAGAGCAAGTTCCATTGGTACAACAACAACAATTTCCAGGGCAGCAACAACCATTTCCACCACAACAGCCATATCCGCAGCCGCAACCATTTCCATCACAACAACCATATCTGCAGCTGCAACCATTTCCGCAGCCGCAACAACCATATCCGCAGCCGCAACTACTATATCCGCAGCCGCAACCATTTCGACCACAACAACCATATCCACAACCGCAACCACAGTATTCGCAACCACAACAACC
TraesCSU02G160200	AB982262.1	Triticum aestivum	Triticum aestivum gene for pseudo alpha/beta-gliadin, complete cds, cultivar: Chinese Spring, clone: clone29	GTTAGAGTTCCAGTGCCACAATTGCAGCCACAAAATCCATCTCTGCAACAACCACAAGAGCAAGTTCCATTGGTGCAACAACAACAATTTCCAGGGCAGCAACAAACATTTCCACCACAACAGCCATATCCGCAGCCGCAACCATTTCCAGCGCAACAACCATATCCGCAGCCGCAACTATTTCCACAGCCGCAACCTTTTCCGCCACAACTTCCATATCCGAAGCCGCAACCATTTCCCCCACAACAACCATATCCACAACCGCAAACACAGCATCTGCAACCACAACAACC
JN831386.1	JN831386.1	Triticum aestivum	Triticum aestivum clone 1-8 alpha-gliadin (gli-2) gene, complete cds	GTTAGAGTTCCAGTGCCACAATTGCAGCCACAAAATCCATCTCAGCAGCAACCACAAAAGCAAGTTCCATTGGTACAACAACAACAATTTCCAGGGCAGCAACAACCATTTCCACCACAACAGCCATATCCGCAGCTGCAACCATTTCCATCACAACAACCATATATGCAGCTGCAACCATTTCCGCAGCCGCAACTACCATATCCGCAGCCGCAACTACCATATCCGCAGCCGCAACCATTTCGACCACAACAATCATATCCACAACCGCAACCACAGTATTCGCAACCACAACAACC
Amp_245	KP405421.1	Triticum spelta	Triticum spelta clone S185_48 alpha-gliadin gene, partial cds	GTTCCAGTGCCACAATTGCAGCCACAAAATCCATCTCAGCAACAGCCACAGGAGCAAGTTCCAGTGGTACAACAACAACAATTTCTAGGGCAGCAACAACCATTTCCACCACAACAACCATATCCACAGCCGCAACCATTTCCATCACAACAACCATATCTGCAGCTGCAACCATTTCCGCAGCCGCAACTACCATATCCGCAGCCGCATCTACCATATTCGCAGCCACAACCATTTCAACCACAACAACCATATCCACAACCGCAACCACAGTATTCGCAACCACAACAACC
JX828309.1	JX828309.1	Triticum aestivum	Triticum aestivum clone ZF5-38A alpha-gliadin (gli-2) pseudogene, complete sequence	GTTAGAGTTCCAGTGCCACAATTGCAGCCACAAAATCCATCTCAGCAACAACCACAAAAGCAAGTTCCATTGGTACAACAACAACAATTTCCAGGGCAGCAACAACCATTTCCACCACAACAGCCATATCCGCAGCTGCAACCATTTCCATCACAACAACCATATATGCAGCTGCAACCATTTCCGCAGCCGCAACTACCATATCCGCAGCCGCAACTACCATATCCGCAGCCGCAACCATTTCGACCACAACAACCATATCCACAACCGCAACCACAGTGTTCGCAACCACAACAACC
Amp_177	KP405740.1	Triticum macha	Triticum macha clone MA-P2-63 alpha-gliadin pseudogene, complete sequence	GTTAGAGTTCCAGTGCCACAATTGCAGCCACAAAATCCATCTCAGCAACAACCACAAGAGCAAGTTCCATTGGTACAACAACAGCAATCTCCAGGGCAGCAACAACCATTTCCACCACAACAGCCATATCCGCAGCCGCAACCATTTCCATCACAACAACCATATCTGCAGCTGCAACCATTTCCGCAGCCGCAACTACCATATCCGCAGCCGCAACCATTTCGACCACAACAACCATATCCACAACCGCAACCACAGTATTCGCAACCACAACAACC
Amp_83	KP405477.1	Triticum aestivum	Triticum aestivum clone THA7-P2-24 alpha-gliadin pseudogene, partial sequence	GTTAGAGTTCCAGTGCCACAATTGCAGCCACAACATCCATCTCAGCAACAGCCACAAGAGCAAGTTCCATTGGTACAACAACAACAATTTCCAGGGCAGCAACAACCATTTCCACCACAACAGCCATATCCGCAGCCGCAACCGTTTCTGTCACAACAACCATATTCGCAACCGTAACCATTTCCGCCACAACTACCATATCCACAAGCGCAACCATTTCCAACACAACAACCATATCCACAACCGCAACCACAGTATCCGCAACCACAACAACC
EU680854	EU680854.1	Triticum aestivum	Triticum aestivum clone 8 alpha-gliadin mRNA, complete cds	GGTAGAGTTCCAGTGCCACAATTGCAGCCACAAAATCCATCTCAGCAACAGCCACAAGAGCAAGTTCCATTGGTACAACAACAACAATTTCTAGGGCAGCAACAACCATTTCCACCACAACAACCATATCCACAGCCGCAACCATTTCCATCACAACAACCATATCTGCAACTGCAACCATTTCCGCAGCCGCAACTACCATATTCGCAACCACAACCATTTCGACCACAACAACCATATCCACAACCGCAACCACAGTATTCGCAACCACAACAACC
Amp_280	KP405830.1	Triticum spelta	Triticum spelta clone S185-P3-23 alpha-gliadin pseudogene, complete sequence	GTTAGAGTTCCAGTGCCACAATTGCAGCCACAACATCCATCTCAGCAACAGCCACAAGAGCAAGTTCCATTGGTACAACAACAACAATTTCTAGGGCAGCAACAACCATTTCCACCACAACAACCATATCCACAGCCGCAACCATTCCATCACAACAACCATATCTGCAACTACAACCATTTCCGCAGCCGCAACTACCATATTCGCAGCCACAACCATTTCGACCACAACAACCATATCCACAACCGCAACCACAGTATTCGCAACCACAACAACC
Amp_256	KP405395.1	Triticum spelta	Triticum spelta clone S185-P3-39 alpha-gliadin gene, partial cds	GTTCCAGTGCCACAATTGCAGCCACAAAATCCATCTCAGCAACAGTCACAAGAGCAAGTTCCATTGGTACAACAACAACAATTTCCAGGGCAGCAACAACCATTTCCACCACAACAGCCATATCCGCAGCTGCAACCATTTCCATCACAACAACCATATATGCAGCTGCAACCATTTCCGCAGCCGCAACTACCATATCCGCAGCCGCAACTACCATATCCGCAGCCGCAACCATTTCGACCACAACAATCATATCCACAACCGCAACCACAGTATTCGCAAACACAACAACC
EF561284	EF561284.1	Triticum aestivum	Triticum aestivum alpha-gliadin (Gli-Z4) mRNA, complete cds	GTTAGATTTCCAGTGCCACAATTGCAGCCACAAAATCCATCTCAGCAACAGCCACAAGAGCAAGTTCCATTGGTACAACAACAACAATTTCTAGGGCAGCAAGAACAATTTCCACCACAACAGCCATATCCGCATCAGCAACCATTTCCATCACAACAACCATATCCGCAGCCGCAACCATTTCCGCCACAACTACCATATCCGCAGACGCAACCATTTCCACCACAACAACCATATCCACAACCGCAACCACAGTATCCGCAACCACAACAACC
Amp_34	KP405266.1	Triticum aestivum	Triticum aestivum clone THA7-P3-60a alpha-gliadin gene, partial cds	GTTAGAGTTCCAGTGCCACAATTGCAGCCACAAAATCCATCTCAGCAACAGCCACAAGAGCAAGTTCCATTGGTACAACAACAACAATTTCCAGGGCAGCAACAACAATTTCCACCACAACAGCCATATCCGCAGCCGCAACCATTTCCATCACAACAACCATATCTGCAGCTGCAACCATTTCCGCAGCCGCAACTACCATATCCGCAGCCGCAACTACCATATCCGCAGCCGCAACCATTTCGACCACAACAATCATATCCACAACCGCAACCACAGTATTCGCAACCACAACAACC
Amp_347	MK333911.1	Triticum turgidum	Triticum turgidum alpha gliadin (alpha-B15) gene, complete cds	GTTAGAGTTCCAGTGCCACAATTGCAACCAGAAAATCCATCTCAGCAACAACCACAAGGGCAAGTTCCATTGGTGCAACAACAACAATTTCTAGGGCAGCAACAACAACAATTTCCAGGGCAGCAATAACCATTTCGACCACAACAGCCATATCCGCAGCCGCAACCATTTCCTCCACAACTACCATGTCCGCAACCGCAACCATTTCCACCACAACAATCATATCCACAACCACAACCACAGTATCCGCAACCACAACAACC
Amp_159_(3)	KP405737.1	Triticum macha	Triticum macha clone MA-P1-14 alpha-gliadin pseudogene, complete sequence	GTTAGAGTTCTAGTGCCACAATTGCAGCCACAAAATCCATCTCAGCAACAGCCACAAGAGCAAGTTCCATTGGTACAACAACAAAAATTTCTAGGGCAGCAACAACAATTTCCACCACAACAACCAGATCCACAGCCGCAACCATTTGCATCACAACAACCATATCTACAGCTGCAACCATTTCCGCAGCCGCAACTACCATATTCGTAGCCGCAACCATTTCGACCACAACAACCATATCTACAACCGCAACCACAGTATTCGCAACCACAACAACC
Amp_350	GQ131533.1	Aegilops tauschii	Aegilops tauschii isolate RM0205 alpha-gliadin (GliAT-7) gene, complete cds	GTTAGAGTTCCAGTGCCACAATTGCAGCCACAAAATCCATCTCAGCAACAACCACAGGAGCAAGTTCCATTGGTACAACAACAGCAATTTCCAGGGCAGCAACAACCATTTCCACCACAACAGCCATATCCGCAGCCGCAACCATTTCCATCACAACAACCATATCTGCAGCTGCAACCATTTCCGCAGCCGCAACTACCATATCCGCAGCCGCAACCATTTCGACCACAACAACCATATCCACAACCGCAACCACAGTATTCGCAACCACAACAACC
Amp_72	KP405487.1	Triticum aestivum	Triticum aestivum clone THA7-P3-22 alpha-gliadin pseudogene, partial sequence	GTTAGAGTTCCAGTGCCACAATTGTAGCCGCAAAATCCATCTCAACAACGACCACAATAGTAATTTCCGTTGGTGCAACAACAACAATTTCCAGGGCAGCAACAACCATTCCCACCACAACAGCCATATCCGCAGCCGCAACCGTTTCTGTCACAACAACCATATTCGCAACCGTAACCATTTCCGCCACAACTACCATATCCGCAGCCGCAACTACCATATCCGCAGCCGCAACTACCATATCCGCAGCCGCAACCATTTCGACCACAACAACCATATCCACAATCGCAACCACAGTATTCGCAACCACAACAACC
Amp_147	KP405706.1	Triticum macha	Triticum macha clone MA-P3-181 alpha-gliadin pseudogene, complete sequence	GTTAGAGTTCCAGTGCCACAATTGCAGCCACAAAATCCATCTCAGCAACAGCCACAAGAGCAAGTTCCATTGGTACAACAACAACAACTTCCAGGGCAGCAACAACAATTCCCACCACAACAACCATATCCACAGCCGCAACCATTTCCATCACAACAACCATATCTACAGCTGCAACCATTTCCACAGCTGCAACAACCATATTCGCAGCCGCAACCATTTCGACCACAACAACCATATCCACAACCGCAACCACAGTATTCGCAACCACAACAACC
JX141493.1	JX141493.1	Triticum aestivum	Triticum aestivum alpha-gliadin (Gli-6) gene, complete cds	GTTAGAGTTCCAGTGCCACAATTGCAGCCACAACATCCATCTCAGCAACAGCCACAAGAGCAAGTTCCATTGGTACAACACCAACAATTTCTAGGGCAGCAACAACCATTTCCACCACAACAACCATATCCACAGCCGCAACCATTTCCATCACAACAACCATATCTGCAACTACAACCATTTCCGCAGCCGCAACTACCATATTCGCAGCCACAACCATTTCGACCACAACAACCATATCCACAACCGCAACCACAGTATTCGCAACCACAACAACC
Amp_351	KC715909.1	Triticum aestivum	Triticum aestivum cultivar zhengmai004 clone ZHOO4-4 alpha-gliadin pseudogene, complete sequence	GTTAGAGTTCCAGTGCCACAATTGCAGCCACAAAATCCATCTCAGCAACAGCCACAAGAGCAAGTTCCATTGGTACAACAACAACAATTTCCAGGGCAGCAACAACAATTTCCACCACAACAACCAGATCCACAGCCGCAACCATTTCCATCACAACAACCATATCTGCAGTTGCAACCATTTCCGCAGCCGCAACTACCATATTCGTAGTCGCAACCATTTCGACCACAACAACCATATCCACGACCGCAACCACAGTATTCGCAACCACAACAACC
EF561280	EF561280.1	Triticum aestivum	Triticum aestivum alpha-gliadin (Gli-G7) mRNA, complete cds	GTTAGAGTTCCAGTGCCACAATTGCAACCACAAAATCCATCTCAGCAACAGCCACAAGAGCAAGTTCCATTGGTACAACAACAATTTCTAGGGCAGCAACAACCATTTCCACCACAACAACCATATCCACAGCCGCAACCATTTCCATCACAACAACCATATCTGCAACTGCAACCATTTCTGCAGCCGCAACTACCATATTCACAGCCACAACCATTTCGACCACAACAACCATATCCACAACCGCAACCACAGTATTCGCAGCCACAACAACC
Amp_185	KP405742.1	Triticum macha	Triticum macha clone MA-P2-117 alpha-gliadin pseudogene, complete sequence	GTTAGAGTTCCAGTGCCACAATTGCAGCCACAAAATCCATCTCAGCAACAGCCACAAGAGCAAGTTCCATTGGTACAACAACAACAATTTCTGGGGCAGCAACAACCATTTCCACCACAACAACCATATCCACAGCCGCAACCATTTCCATCACAACAACCATATCTACAGCTGCAACCATTTCCACAGCTGCAACAACCATATTCGCAGCCGTAACCATTTCGACCACAACAACCATATCCACAACCGCGACCACAGTATTCGCAACCACAACAACC
KC715949.1	KC715949.1	Triticum aestivum	Triticum aestivum cultivar Zhengmai9023 clone Z9023A-23 alpha-gliadin (gli-2) gene, complete cds	GTTAGAGTTCCAGTGCCACAATTGCAGCCACAAAATCCATCTCAGCAACAGCCACAAGAGCAAGTTCCATTGGTACAACAACAACAATTTCTAGGGCAGCAACAAACATTCCCACCACAACAACCATATCCACAGCTGCAACCATTTCCATCACAACAACCATATCTACAGCTGCAACCATTTCCGCAGCCGCAACTACCATATTCGCAGCCACAACCATTTCGACCACAACAACCATATCCACAACCGCAACCACAGTATTCGCAACCACAACAACC
JX828307.1	JX828307.1	Triticum aestivum	Triticum aestivum clone ZF5-30A alpha-gliadin (gli-2) gene, complete cds	GTTAGAGTTCCAGTGCCACAATTGCAGCCACAAAATCCATCTCAGCAACAACCACAAGAGCAAGTTCCATTGGTACAACAACAATTTCCAGGGCAGCAACAACCATTTCCACCACAACAGCCATATCCGCAGCCGCAACCATTTCCATCACAACAACCATATCTGCAGCTGCAACCATTTCCGCAGCCGCAACTACCATATCCGCAGCCGCAACTACCATATCCGCAGCCGCAACTACCATATCCGCAGCCGCAACCATTTCGACCACAACAACCATATCCACAATCGCAACCACAGTATTCACAACCACAACAACC
JX828250.1	JX828250.1	Triticum aestivum	Triticum aestivum clone Y34A-5 alpha-gliadin (gli-2) gene, complete cds	GTTAGAGTTCCAGTGCCACAATTGCAGCCACAAAATCCATCTCAGCAACAACCACAAGAGCAAGTTCCATTGGTACAACAACAGCAATTTCCAGGGCAGCAACAACCATTTCCACCACAACAACCATATCCGCAGCCGCAACCATTTCCATCACAACAACCATATCTGCAGTTGCAACCATTTCCGCAGCCGCAACTACCATATCCGCAGCCGCAACTACCATATCCGCAGCCGCAACTACCATATCCGCAGCCGCAACCATTTCGACCACAACAACCATATCCACAATCGCAACCACAGTATTCGCAACCACAACAACC
Amp_190	KP405723.1	Triticum macha	Triticum macha clone MA-P2-93 alpha-gliadin pseudogene, complete sequence	TTTAGAATTCCAGTGCCACAATTGCAGCCACAAAATCCATCTTAGAAACAACCACAATAGAAAGTTCCATTGGTACAACAACAACAATTTCTAGGGCAGCAACAACCATTTCCACCACAACAACCATATCCACAGCCGCAACCATTTCCATCACAACAACCATATCTTCAGCTGCAACCATTTCCGCAGCCGCAACTACCATATTCGCAGCCGCAACCATTTCGACCACAACAACCATATCCACAACCGCAACCATAGTATTCGCAACCACAATAACC
LT627596.1	LT627596.1	Triticum aestivum	Triticum aestivum Gli-D2-5 gene for alpha-gliadin, cultivar Pegaso	GTTAGAGTTCCAGTGCCACAATTGCAGCCACAAAATCCATCTCAGCAACAACCACAAAAGCAAGTTCCATTGGTACAACAACAACAATTTCCAGGGCAGCAACAACCATTTCCACCACAACAGCCATATCCGCAGCTGCAACCATTTCCATCACAACAACCATATATGCAGCTGCAACCATTTCCGCAGCCGCAACTACCATATCCGCAGCCGCAACTACCATATCCGCAGCCGCAGCCATTTCGACCACAACAATCATATCCACAACCGCAACCACAGTATTCGCAACCACAACAACC
Amp_291	KP405774.1	Triticum spelta	Triticum spelta clone S185-P3-19 alpha-gliadin pseudogene, complete sequence	GTTAGAGTTCCAGTGCCACAATTGCAGCCACAAAATCCATCTCAGCAACAACCACAAGAGCAAGTTCCATTGGTACAACAACAGCAATTTCCAGGGCAGCAACAACCATTTCCACCACAACAGCCATATCCGCAGCCGCAACCATTTCCATCACAACAACCATATCTGCAGCTGCAACCATTTCCGCAGCCGCAACTACCATATCCGCAGCCGCAACCATTTCGACCACAACAACCATATCCATAACCGCAACCACAGTATTCGCAACCACAACAACC
Amp_97	KP405518.1	Triticum aestivum	Triticum aestivum clone THA7-P1-17 alpha-gliadin pseudogene, partial sequence	GTTAGAGTTCCAGTGCCACAATTGCAGCCGCAAAATCCATCTCAACAACAACCACAAGAGCAAGTTCCATTGATGCAACAACAACAACAATTTCCAGGGCAGCAAGAACAATTTCCACCACAACAGCCATATCCGCATCAGCAACCATTTCCATCACAACAACCATATCCGCAGCCGCAACCATTTCCGCCACAACTACCATATCCGCAGACGCAACCATTTCCACCACAACAACCATATCCACAACAGCAACCACAGTATCTACAACCACAACAACC
Amp_7	KP405287.1	Triticum aestivum	Triticum aestivum clone THA7-P2-8 alpha-gliadin gene, partial cds	GTTAGAGTTCCAGTGCCACAATTGCAGCCACAAAATCCATCTCAGCAACAACCACAAAAGCAAGTTCCATTGGTACAACAACAACAATTTCCAGGGCAGCAACAACCATTTCCACCACAACAGCCATATCCGCAGCCGCAACCATTTCCATCACAACAACCATATCTGCAGCTGCAACCATTTCCGCAGCCGCAACCATTTCTGCCACAACTACCATATCCGCAGCCGCAATCATTTCCACCACAACAACCATATCCACAACAGCGACCAAAGTATCTACAACCACAACAACC
Amp_255	KP405400.1	Triticum spelta	Triticum spelta clone S185_41 alpha-gliadin gene, partial cds	GTTCCAGTGCCACAATTGCAGCCGCAAAATCCATCTCGGCAACAACCACAAGAGCAAGTTCCATTGGTGCAACAACAACAATTTCCAGGGCAGCAACAACCATTTCCACCACAACAGCCATATCCGCAGCCGCAACCATTTCCATCACAACAACCATATCTGCAACTGCAACCATTTCCGCAGCCGCAACCATTTCCGCCACAACTACCATATCCGCAGCCGCAATCATTTCCACCACAACAACCATATCCACAACAGCAACCACAGTATCTACAACCACAACAACC
LT627565.1	LT627565.1	Triticum aestivum	Triticum aestivum Gli-A2-4 gene for alpha-gliadin, cultivar Pegaso	GTTAGATTTCCAGTGCCACAATTGCAGCCACAAAATCCATCTCAGCAACAGCCACAAGAGCAAGTTCCATTGGTACAACAACAACAATTTCTAGGGCAGCAACAACCATTTCCACCACAACAACCATATCCACAGCCGCAACCATTTCCATCACAACAACCATATCTGCAACTGCAACCATTTCCGCAGCCGCAACTACCATATTCGCAACCACAACCATTTCGACCACAACAACCATATCCACAACCGCAACCACAGTATTCGCAACCACAACAACC
KC715942.1	KC715942.1	Triticum aestivum	Triticum aestivum cultivar Zhengmai9023 clone Z9023A-14 alpha-gliadin pseudogene, complete sequence	TTTAGAATTCTAGTGCCACAATTGCAGCCACAAAATCCATCTTAGCAACAACCACAAGAGCAAGTTCCATTGGTACAACAACAGCAATTTCTAGGGCAGCAACAACCATTTCCACCACAACAACCATATCCACAGCCGCAACCATTTCCATCACAACAACCATATCTGCAGCTGCAACCATTTCCGCAGCCGCAACTACCATATCCGCAGCCGCAACTACCATATCCGCAGCCGCAGCCATTTCGACCACAACAATCATATCCACAACCGCAACCACAGTATTCGCAACCACAACAACC
KJ137240.1	KJ137240.1	Triticum aestivum	Triticum aestivum isolate CS-5 alpha-gliadin protein gene, complete cds	GTTAGAGTTCCAGTGCCACAATTGCAGCCACAAAATCCATCTCAGCAACAGCCACAGGAGCAAGTTCCAGTGGTACAACAACAACAATTTCTAGGGCAGCAACAACCATTTCCACCACAACAACCATATCTGCAGCTGCAACCATTTCCATCACAACAACCATATCTGCAGCTGCAGCCATTTCCGCAGCCGCAACTACCATATCCGCAGCCGCATCTACCATATCCGCAGCCGCAACCATTTCGACCACAACAACCATATCCACAACCGCAACCACAGTATTCGCAACCACAACAACC
JX828291.1	JX828291.1	Triticum aestivum	Triticum aestivum clone ZF5-10A alpha-gliadin (gli-2) gene, complete cds	GTTAGAGTTCCAGTGCCACAATTGCAGCCACAAAATCCATCTCAGCAACAACCACAAAAGCAAGTTCCATTGGTACAACAACAACAATTTCCAGGGCAGCAACAACCATTTCCACCACAACAGCCATATCCGCAGCTGCAACCATTTCTATCACAACAACCATATATGCAGCTGCAACCATTTCTGCAGCCGCAACTACCATATCCGCAGCCGCAACTACCATATCCGCAGCCGCAACCATTTCGACCACAACAATCATATCCACAACCGCAACCACAGTATTCGCAACCACAACAACC
Amp_360	KP405726.1	Triticum macha	Triticum macha clone MA-P1-8A alpha-gliadin pseudogene, complete sequence	GTTAGAGTTCCAGTGCCACAATTGCAGCCACAAAATCCATCTCAGCAACAACCACAAGAGCAAGTTCCATTGGTACAACAACAACAATTTCTAGGGCAGCAACAACCATTTCCACCACAACAACCATATCCACAGCCGCAACCATTTCCATCACAACAACCATATCTGCAGCTGCAACCATTTCCGCAGCCGCAACTACCATATTCGCAGCCGCAACCATTTCGACCACAACAACCATATCCACAACCGCAACCATAGTATTCGCAACCACAATAACC
JN831401.1	JN831401.1	Triticum aestivum	Triticum aestivum clone 9-21 alpha-gliadin (gli-2) pseudogene, complete sequence	GTTAGAGTTCCAGTGCCACAATTGCAGCCATAAAATCCATCTCAGCAACAGCCACAAGAGCAAGTTCCATTGGTACAATAACAACAATTTCTAGGGCAGCAACAACCATTTCCACCACAACAACCATATCCACAGGCGCAACCATTTCCATCACAACAGCCATATCTGCAGCTGCAACCATTTCCGCAGCCGCAACTACCATATCCGCAGCCATAACCATTTCGACCACAACAACCATATCCTCAACCGCAACCACAGTATTCGCAACCACAACAACC
KC715916.1	KC715916.1	Triticum aestivum	Triticum aestivum cultivar zhengmai004 clone ZHOO4-11 alpha-gliadin (gli-2) gene, complete cds	GTTAGAGTTCCAGTGCCACAATTGCAGCCACAAAATCCATCTCAGCAACAACCACAAGAGCAAGTTCCATTGGTACAACAACAACAATTTCCAGGGCAGCAACAACCATTTCCACCACAACAGCCATATCCGCAGCCGCAACCATTTCCATCACAACAACCATATATGCAGCTGCAACCATTTCCGCAGCCGCAACTACCATATCCGCAGCCGCAACTACCATATCCGCAGCCGCAACCATTTCGACCACAACAATCATATCCACAACCGCAACCACAGTATTCGCAACCACAACAACC
KC715933.1	KC715933.1	Triticum aestivum	Triticum aestivum cultivar Zhengmai9023 clone Z9023A-2 alpha-gliadin pseudogene, complete sequence	GTTAGAGTTCCAGTGCCACAATTGCAGCCACAAAATCCATCTCAGCAACAACCACAAGAGCAAGTTCCATTGGTACAACAACAGCAATTCCAGGGCAGCAACAACCATTTCCACCACAACGGCCATATCCGCAGCCGCAACCATTTCCATCACAACAACCATATCTGCAGCTGCAACCATTCCCGCAGCCGCAACTACCATATCCGCAGCCGCAACCATTTCGACCACAACAACCATATCCACAACCGCAACCACAGTACTCGCAACCACAACAACC
Amp_188	KP405725.1	Triticum macha	Triticum macha clone MA-P2-71 alpha-gliadin pseudogene, complete sequence	GTTAGAGTTCCAGTGCCACAATTGCAGCCACAAAATCCATCTCAGCAACAGCCACAAGAGCAAGTTCCATTGGTACAACAACAACAATTTCTAGGGCAGCAACAACCATTTCCACCACAACAACCATATCCACAGCCGCAACCATTTCCATCACAACAACCATATCTTCAGCTGCAACCATTTCCGCAGCCGCAACTACCATATTCGCAGCCGCAACCATTTCGACCACAACAACCATATCCACAACCGCAACCATAGTATTCGCAACCACAATAACC
EF561278	EF561278.1	Triticum aestivum	Triticum aestivum alpha-gliadin (Gli-G5) mRNA, complete cds	GTTAGAGTTCCAGTGCCACAATTGCAGCTACAAAATCCATCTCAGCAACAGCCACAAGAGCAAGTTCCATTGGTACAAGAACAACAATTTCCAGGGCAGCAACAACCATTTCCACCACAACAGCCATATCCGCAGCCGCAACCATTTCCATCACAACAACCATATCTGCAGCTGCAACCATTTCCACAGCCGCAACTACCATATCCGCAGCCGCAACCATTTCGACCACAACAACCATATCCACAGCCGCAACCACAGTATCCGCAACCACAACAACC
Amp_300	KP405805.1	Triticum spelta	Triticum spelta clone S185-P2-22 alpha-gliadin pseudogene, complete sequence	GTTAGAGTTCCAGTGCCACAATTGCAGCCACAAAATCCATCTCAGCAACAACCACAAGAGCAAGTTCCATTGGTACAACAACAGCAATTTCCAGGGCAGCAACAACCATTTCCACCACAACAGCCATATCCGCAGCCGCAACCATTTCCATCACAACAACCATATCTGCAGCTGCAACCATTTCCGCAGCCGCAACTACCATATCCGCAGCCGCAACCATTTCGACCACAACAACCATATCCACAACCGCAACCACAGTATCCGCAACCACAACAACC
Amp_90	KP405508.1	Triticum aestivum	Triticum aestivum clone THA7-P2-38 alpha-gliadin pseudogene, partial sequence	GTTAGAGTTCCAGTGCCACAATTGCAGCCAAAAAATCCATCTCAGCAACAGCCACAAGAGCAAGTTCCATTGGTACAACAACAACAATTTCCAGGGCAGCAACAACAATTTCCACCACAACAGCCATATCCGCAGCCGCAACCATTTCCATCACAACAACCATATCTGCAGCTGCAACCATTTCCGCAGCCGCAACCATTTCGACCACAATAACCATATCTCCACAACCGCAACCACAGTATTCGCAACCACAATAACC
Amp_317	KP405826.1	Triticum spelta	Triticum spelta clone S185-P2-7 alpha-gliadin pseudogene, complete sequence	GTTAGAGTCCAAGTTCCACAATTGTAGCCACAAAATCCATCTCAGCAACAGCCACAAGAGCAAGTTCCATTGGTACAACAACAACAATTTCCAGGGCAGCAACAACCATTTCCACCACAACAGCCATATCCGCGGCCGCAACCATTTCCATCACAACAACCATATCTGCAGCTGCAACCATTTCCGCAGCCGCAACCACCATATTCGCAGCCGCAACCATTTCGACCACAATAACCATATCTCCACAACCGCAACCACAGTATTCGCAACCACAATAACC
Amp_312	KP405799.1	Triticum spelta	Triticum spelta clone S185-P3-30 alpha-gliadin pseudogene, complete sequence	GTTAGAGTTCCAGTGCCACAATTGTAGCCGCAAAATCCATCTCAACAACGACCACAATAGTAATTTCCGTTGGTGCAACAACAACAATTTCCAGGGCAGCAACAACCATTCCCACCACAACAGCCATATCCGCAGCCGCAACCGTTTCTGTCACAACAACCATATTCGCAACCGTAACCATTTCCGCCACAACTACCATATCCACAAGCGCAACCATTCCCAACACAACAACCATATCCACAACCGCAACCACAGTATCCGCAACCACAACAACC
Amp_132	KP405375.1	Triticum macha	Triticum macha clone MA-P2-92 alpha-gliadin gene, partial cds	GTTAGAGTTCCAGTGCCACAATTGGAGCCACAAAATCCATCTCAGCAACACCCACAAGAGCAAGTTCCATTGGTACAACAACAACAATTTCTAGGGCAGCAACAACCATTTCCACCACAACAACCATATCCACAGCCGCAACCATTTCCATCACAACAACCATATCTGCAGCTGCAACCATTTCCGCAGCCGCAACTACCATATTTGCAGCCACAACCATTTCGACCACAACAACCATATCCACAACCGCAACCACAGTATTCGCAACCACAACAACC
Amp_181	KP405750.1	Triticum macha	Triticum macha clone MA-P2-72 alpha-gliadin pseudogene, complete sequence	GTTAGAGTTCCAGTGCCACAATTGCAGCCACAAAATCCATCTCAGCAACAGCCACAAGAGCAAGTTCCATTGGTACAACAACAACAATTTCTAGGGAAGCAACAACCATTTCCACCACAACAACCATATCCATAGCCGCAACCATTTCCATCACAACAATCATATCTGCAGCTGCAACCATTTCCGCAGCTGCAACTACCATATTTGCAGCCACAACCATTTCGACCACAACAACCATATCCACAACCGCAACCACAGTATCCGCAACCACAACAACC
Amp_295	KP405808.1	Triticum spelta	Triticum spelta clone S185-P3-31 alpha-gliadin pseudogene, complete sequence	GTTAGAGTTCCAGTGCCACAATTGCAGCCACAAAATCCATCTCAGCAACAACCACAAGAGCAAGTTCCATTGGTACAACAACAACAATTTCCAGGGCAGCAACAACCATTCCCACCACAACAGCCATATCCGCAGCCGCAACCGTTTCTGTCACAACAACCATATTCGCAACCGTAACCATTTCCGCCACAACTACCATATCCACAAGCGCAACCATTTCCAACACAACAACCATATCCACAACCGCAACCACAGTATCCGCAACCACAACAACC
Amp_262_(2)	KP405768.1	Triticum spelta	Triticum spelta clone S185_17 alpha-gliadin pseudogene, complete sequence	GTTAGAGTTCCAGTGCCACAATTGCAGCCACAAAATCCATCTCAGCAACAGCCACAAGAGCAAGTTCCATTGGTACAACAACAACAATTTCTAGGGCAGCAACAAACATTTCCACCACAACAACCATATCCACAGCTGCAACCATTTCCATCACAACAACCATATCTACAGCTGCAACCATTTCCGCAGCCGCAACTACCATATTCGCAGCCACAACCATTTCGACCGCAACAACCATATCCACAACCGCAACCACAGTATTCGCAACCACAACAACC
JX828197.1	JX828197.1	Triticum aestivum	Triticum aestivum clone JM20A-1 alpha-gliadin (gli-2) gene, complete cds	GTTAGAGTTCCAGTGCCACAATTACAGCCACAAAATCCATCTCAGCAACAACCACAAGAGCAAGTTCCATTGGTACAACAACAACAATTTCCAGGGCAGCAACAACCATTTCCACCACAACAGCCATATCCGCAGCCGCAACCATTTCCATCACAACAACCATATCTGCAGCTGCAACCATTTCCGCAGCCGCAACTACCATATCCGCAGCCGCAACTACCATATCCGCAGCCGCAACCATTTCGACCACAACAACCATATCCACAACCGCAACCACAGTATTCGCAACCACAACAACC
JX828240.1	JX828240.1	Triticum aestivum	Triticum aestivum clone Y34-17 alpha-gliadin (gli-2) gene, complete cds	GTTAGAGTTCCAGTGCCACAATTGCAGCCACAAAATCCATCTCAGCAACAGCCACAAGAGCAAGTTCCATTGGTACAACAACAACAATTTCTAGGGCAGCAACAACCATTTCCACCACAACAACCATATCCACAGCCGCAACCATTTCCATCACAACAACCATATCTGCAACTGCAACCATTTCCGCAGCCGCAACTACCATATTCGCAACCACAACCATTTCGACCACAACAACCATATCCACAACCGCAACCACAGTATCCGCAACCACAACAACC
AJ133602	AJ133602.1	Triticum aestivum	Triticum aestivum mRNA for alpha-gliadin storage protein, clone alpha-6	GTTAGAGTTCCAGTGCCACAATTGCAGCCGCAAAATCCATCTCAACAACAACCACAAGAGCAAGTTCCATTGATGCAACAACAACAACAATTTCCAGGGCAGCAAGAACGATTTCCACCACAACAGCCATATCCGCATCAGCAACCATTTCCATCACAACAACCATATCCGCAGCCGCAACCATTTCCGCCACAACTACCATATCCGCAGACGCAACCATTTCCACCACAACAACCATATCCACAACCGCAACCACAGTATCCGCAACCACAACAACC
Amp_49	KP405507.1	Triticum aestivum	Triticum aestivum clone THA7-P2-25 alpha-gliadin pseudogene, partial sequence	GTTAGAGTTCCAGTGCCACAATTGCAGCCACAAAATCCATCTCAGCAACAACCACAAGAGCAAGTTCCATTGGTACAACAACAACAATTTCCAGGGCAGCAACAACCATTTCCACCACAACAGCCATATCCGCAGCCGCAACCATTTCCATCACAACAACCATATCTGCAGCTGCAACCATTTCCGCAGCCGCAACCACCATATTCGCAGCCGCAACCATTTCGACCACAATAACCATATCTCCACAACCGCAACCACAGTATTCGCAACCACAATAACC
EU018277	EU018277.1	Triticum aestivum	Triticum aestivum alpha-gliadin (gli-w7-72) pseudogene, complete sequence	GTTAGAGTTACAGTGCCACAATTGCAGCCATAAAATCCATCTCAGCAACAGCCACAAGAGCAAGTTCCATTGGTACAACAACAACAATTTCTAGGGCAGCAACAACCATTTCCACCACAACAACCATATCCACAGCCGCAACCATTTCCATCACAACAACCATATCTGCAACTGCAACCATTTCCGCAGCCGCAACTACCATATTCGCAGCCGCAACCATTTCGACCACAACAACCATATCCACAACCGCAACCATAGTATTCGCAACCACAATAACC
Amp_27	KP405249.1	Triticum aestivum	Triticum aestivum clone THA7-P3-57 alpha-gliadin gene, partial cds	GTTAGAGTTCCAGTGCCACAATTGCAGCCACAAAATCCATCTCAGCAACAGCCACAAGAGCAAGTTCCATTGGTACAACAACAACAATTTCTAGGGCAGCAACAACCATTTCCACCACAACAACCATATCCACAGCCGCAACCATTTCCATCACAACAACCATATCTGCAGCTGCAACCATTTCCGCAGCCGCAACTACCATATCCGCAGCCGCAACTACCATATCCGCAGCCGCAACTACCATATCCGCAGCCGCAACCATTTCGACCACAACAACCATATCCACAATCGCAACCACAGTATTCGCAACCACAACAGCC
Amp_134	KX174058.1	Triticum spelta	Triticum spelta clone GER12_16 alpha-gliadin storage protein mRNA, partial cds	GTTAGAGTTCCAGTGCCACAATTGCAGCCACAAAATCCATATCAGCAACAGCCACAAGAGCATGTTCCATTGGTACAACAACAACAATTTCTAGGGCAGCAACAACAATTTCCACCACAACAACCATATCTGCAGCTGCAACCATTTTCGCAGCCGCAACTACCATATTCACAGCCGCGACCATTTCGACAACAACAACCATATCCACAACCGCAACCACAGTATTCGCAACCACAACAACC
JX828236.1	JX828242.1	Triticum aestivum	Triticum aestivum clone Y34-21 alpha-gliadin (gli-2) pseudogene, complete sequence	GGTAGAGTTCCAGTGCCACAATTGCAGCCACAAAATCCATCTCAGCAACAGCCACAAGAGCAAGTTCCATTGGTACAACAACAACAATTTCTAGGGCAGCAACAACCATTTCCACCACAACAACCATATCCACAGCCGCAACCATTTCCATCACAACAACCATATCTGCAGCTGCAACCATTTCCGCAGCCGCAACTACCATATTCACAGCCACAACCATTTCGACCACAACAACCATATCCACAACCGCAACCATAGTATTCGCAACCACAACAACC
GQ891686	GQ891686.1	Triticum aestivum	Triticum aestivum clone 253X alpha-gliadin pseudogene, partial sequence	GTTAGAGTTCCAGTGCCACAATTGCAGCCACAAAATCCATCTCAGCAACAGCCACAAGAGCAAGTTCCATTGGTACAACAACAACAATTTCTAGGGCAGCAACAACCATTTCCACCACAACAACCATATCCACAGGCGCAACCATTTCCATCACAACAACCATATCTGCAGCTGCAACCATTTCCGCAGCCGCAACTACCATATTCGCAGCCATAACCATTTCGGCCACAACAACCATATCCACAACCGCAACCACAGTATTCGCAACCACAACAACC
Amp_329	KP405780.1	Triticum spelta	Triticum spelta clone S185-P3-5 alpha-gliadin pseudogene, complete sequence	GTTAGAGTTCCAGTGCCACAATTGCAGCCACAAAATCCATCTCAGCAACAGCCACAAGAGCAAGTTCCATTGGTACAACAACAACAATTTCTAGGGCAGCAACAACCATTTCCACCACAACAACCATATCCACAGCCGCAACCATTTCCATCACAACAACCATATCCGCAGCCGCAACCATTTCCGTCACAACTACCATATCCGCAGCCGCAACCATTTCCACCACAACAACCCCTATCCACAACCGCAACCACAATATCCGCAACCACAACAACC
KC715906.1	KC715906.1	Triticum aestivum	Triticum aestivum cultivar zhengmai004 clone ZHOO4A-19 alpha-gliadin (gli-2) gene, complete cds	GTTAGAGTTCCAGTGCCACAATTGCAGCCACAAAATCCATCTCAGCAACAACCACAAGAGCAAGTTCCATTGGTACAACAACAACAATTTCCAGGGCAGCAACAACCATTTCCACCACAACAGCCATATCCGCAGCCGCAACCATTTCCATCACAACAACCATATCTGCAACTGCAACCATTTCCGCAGCCGCAACTATCATATTCGCAGCCACAACCATTTCGACCACAACAACCATATCCACAACCGCAACCACAGTATTCGCAACCACAACAACC
FJ478467	FJ478467.1	Triticum aestivum	Triticum aestivum clone 2 alpha gliadin (Gli) pseudogene, partial sequence	GTTAGAGTTCCAGTGCCACAATTGCAGCCACAAAATCCATCTCAGCAACAGCCACAAGAGCAAGTTCCATTGGTACAACAACGACAATTTCCAGGGCAGCAACAAACATTTCCACCACAACAACCATATCCGCAGCCGCAACCATTTCCAGGACAACAACCATATCCGCAGCCGCAACTATTTCCACAGCCGCAACCTTTTCCGCCACAACTTCCATATCCGCAGCCGCAACCATTTCCCCCACAACAACCATATCC
JN831391.1	JN831391.1	Triticum aestivum	Triticum aestivum clone 1-10 alpha-gliadin (gli-2) pseudogene, complete sequence	GTTAGAGTTCCAGTGCCACAATTGCAGCCACAAAATCCATCTCAGCAACAACCACAAGAGCAAGTTCCATTGGTACAACAACAGCAATTTCCAGGGCAGCAACAACCATTTCCACCACAACAGCCATATCCGCAGCCGCAACCATTTCCATCACAACAACCATATCTGCAGCTGCAACCATTTCCGCGGCCGCAACTACCATATCCGCAGCCGCAACCATTTCGACCACAACAACCATATCCACAACCGCAACCACAGTATTCGCAACCACAACAACC
KC715902.1	KC715902.1	Triticum aestivum	Triticum aestivum cultivar zhengmai004 clone ZHOO4A-15 alpha-gliadin (gli-2) gene, complete cds	GTTAGAGTTCCAGTGCCACAATTGCAGCCGCAAAATCCATCTCAACAACAACCACAAGAGCAAGTTCCATTGATGCAACAACAACAACAATTTCCAGGGCAGCAAGAACAATTTCCACCACAACAGCCATATCCGCAGCCGCAACCATTTCCATCACAACAACCATATCTGCAATTGCAACCATTTCCACAACCGCAACCATTTCCGCCACAACTACCATATCCGCAGCCACCACCATTTTCACCACAACAACCATATCCACAACCGCAACCACAGTATCCGCAACCACAACAACC
Amp_47_(2)	KP405778.1	Triticum spelta	Triticum spelta clone S185-P2-39 alpha-gliadin pseudogene, complete sequence	GTTAGAGTTCCAGTGCCACAATTGCAGCCACAAAATCCATCTCAGCAACAACCACAAGAGCAAGTTCCATTGGTACAACAACAGCAATTTCTAGGGCAGCAACAACCATTTCCACCACAACAACCATATCCACAGCCGCAACCATTTCCATCACAACAACCATATCTGCAGCTGCAACCATTTCCGCAGCCGCAACCACCATATTCGCAGCCGCAACCATTTCGACCACAATAACCATATCTCCACAACCGCAACCACAGTATTCGCAACCACAATAACC
LT627582.1	LT627582.1	Triticum aestivum	Triticum aestivum Gli-B2-3 gene for alpha-gliadin, cultivar Pegaso	GTTACAGTTCCAGTGCCACAATTGCAGCCACAAAATCCATCTCAGCAACAACCACAAAAGCAAGTTCCATTGGTGCAACAACAACAATTTCTAGGGCAGCAACAACCATTTCCACCACAACAGCCATATCCGCAGCCGCAACCATTTCCATCACAACAACCATATCCACAGCCACAACCATTTCTGCCACAACTACCATATCCGCGTCCGCAACCATTTCTACCACAACAACCATATCCACAACCGCAACCACAGTATCCGCAACCACAACAACC
Amp_230_(3)	MH338178.1	Triticum aestivum	Triticum aestivum cultivar Chinese Spring gliadin alpha-D5 (Gli-2) gene, complete cds	GTTCCAGTGCCACAATTGCAGCCACAAAATCCATCTCAGCAACAACCACAAGAGCAAGTTCCATTGGTACAACAACAACAATTTCCAGGGCAGCAACAACCATTTCCACCACAACAGCCATATCCGCAGCCGCAACCATTTCCATCACAACAACCATATCTGCAGCTGCAACCATTTCCGCAGCCGCAACTACCATATCCGCAGCCGCAACTACCATATCCGCAGCCGCAACTACCATATCCGCAGCCGCAACCATTTCGACCACAACAACCATATCCACAATCGCAACCACAGTATTCGCAACCACAACAACC
Amp_258	KP405399.1	Triticum spelta	Triticum spelta clone S185_44 alpha-gliadin gene, partial cds	TTTCCAGTGCCACAATTGCAGCCGCAAAATCCATCTCAGCAACAACCACAAGAGCAAGTTCCGTTGGTGCAACAACTACAGTATCCAGGGCAACAACAACCATTTCCACCACAACAGCCATATCCGCAGCCGCAACCATTTCCATCACAACAACCATTGCCGCAACCGCAACCATTTCTGCCACAACTACCATATCCGCAGCCACAACCATTTCCACCACAACAACCATATCCACAACCGCAACCACAGTATCCGCAACCACAACAACC
Amp_145	KP405697.1	Triticum macha	Triticum macha clone MA-P1-27 alpha-gliadin pseudogene, complete sequence	GTTAGAGTTCCAGTGCAACAATTGCAGCCACAAAATCCATCTCAGCAACAGCCACAAGAGCAAGTTCCATTGGTACAACAACAACAATTTCTGGGGCAGCAACAACCATTTCCACCACAACAACCATATCCACAGCCGCAACCATTTCCATCACAACAACCATATCTGCAGCTGCAACCATTTCCGCAGCCGCAACTACCATATTCACAGCCACAACCATTTCGACCACAACAACCATATCCACAACCACAACCACAGTATTCGCAAGCACAACAACC
JX828284.1	JX828284.1	Triticum aestivum	Triticum aestivum clone ZF5-5 alpha-gliadin (gli-2) gene, complete cds	GTTAGAGTTCCAGTGCCACAATTGCAGCCACAAAATCCATCTCAGCAACAGCCACAAGAGCAAGTTCCATTGGTACAACAACAACAATTTCCAGGGCAGCAACAACCATTTCCACCACAACAGCCATATCCGCAGCTGCAACCATTTCCATCACAACAACCATATATGCAGCTGCAACCATTTCTGCAGCCGCAACTACCATATCCGCAGCCGCAACTACCATATCCGCAGCCGCAACCATTTCGACCACAACAATCATATCCACAACCGCAACCACAGTATTCGCAACCACAACAACC
DQ417343	DQ417343.1	Triticum aestivum	Triticum aestivum alpha-gliadin Gli2-LM2-12 gene, complete cds	GTTAGAGTTCCAGTGCCACAATTGCAGCCACAAAATCCATCTCAGCAACAGCCACAAGAGCAAGTTCCATTGGTACAACAACAACAATTTCCAGGGCAGCAACAACAATTTCCACCACAACAGCCATATCCGCAGCCGCAACCATTTCCATCACAACAACCATATCTGCAACTGCAGCCATTTCCGCAGCCGCAACCATTTCCGCCACAACTACCATATCCGCAGCCGCAATCATTTCCACCACAACAACCATATCCACAACAGCAACCACAGTATCTACAACCACAACAACC
KJ410476.1	KJ410476.1	Triticum aestivum	Triticum aestivum cultivar GW273 alpha-gliadin (Glia) gene, complete cds	GTTAGAGTTCCAGTGCCACAACCGCAGCCACAAAATCCATCTCAGCCACAGCCACAAGGGCAAGTTCCATTGGTACAACAACAAGAATTTCCAGGGCAGCAACAACAATTTCCACCACAACAGCCATATCCGCAGCCGCAACCATTTCCATCACAACAACCATATCTGCAATTGCAACCATTTCCACAACCGCAACCATTTCCGCCACAACTACCATATCCGCAGCCACCACCATTTTCACCACAACAACCATATCCACAACCGCAACCACAGTATCCGCAACCACAACAACC
Amp_278	KP405832.1	Triticum spelta	Triticum spelta clone S185_16 alpha-gliadin pseudogene, complete sequence	GTTAGAGTTCCAGTGCCACAATTGCAGCCACAAAATCCATCTCAGCAACAGCCACAGGAGCAAGTTCCAGTGGTACAACAACAACAATTTCTAGGGCAGCAACAACCATTTCCACCACAACAACCATATCCACAGCCGCAACCATTTCCATCACAACAACCATATCTGTAGCTGCAACCATTTCCGCAGCCGCAACTACCATATTCGCAGCCACAACCATTTCAACCACAACAACCATATCCACAACCGCAACCACAGTGTTCGCAACCACAACAACC
Amp_391	MH338182.1	Triticum aestivum	Triticum aestivum cultivar Chinese Spring gliadin alpha-B3 (Gli-2) gene, complete cds.	GTTAGAGTTACAGTGCCACAATTGCAGCCATAAAATCCATCTCAGCAACAGCCACAAGAGCAAGTTCCATTGGTGCAACAACTACAATATCCAGGGCAACAACAACCATTTCCACCACAACAGCCATATCCGCAGCCGCAACCATTTCCATCACAACAACCATTGCCGCAACCGCAACCATTTCTGCCACAACTACCATATCCGCAGCCACAACCATTTCCACCACAACAACCATATCCACAACCGCAACCACAGTATCCGCAACCACAACAACC
Amp_200	KP405760.1	Triticum macha	Triticum macha clone MA-P2-70 alpha-gliadin pseudogene, complete sequence.	GTTAGAGTTCCAGTGCCACAATTGTAGCCGCAAAATCCATCTCAACAACGACCACAATAGCAATTTCCGTTGGTGCAACAACAACAATTTCCAGGGCAGCAACAACAATTTCCACCACAACAGCCATATCCGCAGCCGCAACCATTTCCATCACAACAACCATATCTGCAACTGCAACCATTTCCGCAGCCGCAACCATTTCCGCCACAACTACCATATCCGCAGCCGCAATCATTTCCACCACAACAACCATATCCACAACAGCAACCACAGTATCTACAACCACAACAACC
JX828268.1	JX828268.1	Triticum aestivum	Triticum aestivum clone Z9-1 alpha-gliadin (gli-2) gene, complete cds	GTTAGAGTTCCAGTGCCACAACCGCAGCCACAAAATCCATCTCAGCCACAGCCACAAGGGCAAGTTCCATTGGTACAACAACAACAATTTCCAGGGCAGCAACAACCATTTCCACCACAACAGCCATATCCGCAGCCGCAACCATTTCCATCACAACAACCATATCTGCAGCTGCAACCATTTCCGCAGCCGCAACTACCATATCCGCAGCCGCAACTACCATATCCGCAGCCGCAACTACCATATCCGCAGCCGCAACCATTTCGACCACAACAACCATATCCACAATCGCAACCACAGTATTCGCAACCACAACAACC
JX828269.1	JX828269.1	Triticum aestivum	Triticum aestivum clone Z9-2 alpha-gliadin (gli-2) pseudogene, complete sequence	GTTAGAGTTCCAGTGCCACAATTGCAGCCACAAAATCCATCTCAGCAACAACCACAAGAGCAAGTTCCATTGGTACAACAACAGCAATTTCCAGGGCAGCAACAACCATTTCCACCACAACAACCATATCTGCAGCCGCAACCATTTCCATCACAACAACCATATCTGCAGCTGCAACCATTTTCGCAGCCGCAACTACCCATATTCGCAGCCGCAACCATTTCGACCACAACAACCATATCCACAACCGCAACCACAGTATTCGCAACCACAACAACC
FJ478466	FJ478466.1	Triticum aestivum	Triticum aestivum clone 1 alpha gliadin (Gli) pseudogene, partial sequence	GTTAGAGTTCCAGTGCCACAATTGCAGCCACAAAATCCATCTCAGCAACAGCCACAAGAGCAAGTTCCATTGGTACAACAACAACAATTTCCAGGGCAGCAACAACAATTTCCACCACAACAGCCATATCCGCAGCCGCAACCATTTCCATCACAACAACCATATCTGCAGCTGCAACCATTCCCGCAGCCGCAACCATTTCTGCCACAACTACCATATCC
LT627566.1	LT627566.1	Triticum aestivum	Triticum aestivum Gli-A2-5 gene for alpha-gliadin, cultivar Pegaso	GTTAGAGTTCCAGTGCCACAATTGCAGCCACAAAATCCATCTCAGCAACAGCCACAAGAGCAAGTTCCATTGGTACAACAACAACAATTTCTAGGGCAGCAACAACCATTTCCACCACAACAACCATATCCACAGCCGCAACCATTTCCATCACAACAACCATATCTGCAACTGCAACCATTTCCGCAGCCGCAACTATCATATTCGCAGCCACAACCATTTCGACCACAACAACTATATCCACAACCGCAACCACAGTATTCGCAACCACAACAACC
TraesCSU02G149933	MH338191.1	Triticum aestivum	Triticum aestivum cultivar Chinese Spring gliadin alpha-B18 (Gli-2) gene, complete cds	GTTAGAGTTCCAGTGCCATAATTGCAGCCACAAAATCCATCTCAGCAACAACCACAAGAGCAAGTTCCATTGGTGCAACAACAACAATTTCTAGGGCAGCAACAACAACAATTTCCAGGGCAACAACAACCATTTCCACCACAACAGCCATATCCGCAGCCGCAACCATTTCTGCCACAACTACCATATCCGCAGCCGCAACCATTTCCACCACAACAATCATATCCACAACCACAACCACAATATCCGCAACCACAACAACC
Amp_239	KP405406.1	Triticum spelta	Triticum spelta clone S185-P2-32 alpha-gliadin gene, partial cds	GCTCCAGTGCCACAATTGCAGCCACAAAATCCATCTCAGCAACAGCCACAAGAGCAAGTTCCATTGGTACAACAACAACAATTTCTAGGGCAGCAACAACCATTTCCACCACAACAACCATATCCACAGCCGCAACCATTTCCATCACAACAACCATATCTGCAGCTGCAACCATTTCCGCAGCCGCAACTACCATATTCGCAGCCACAACCATTTCGACCACAACAACCATATCCACAACCGCAACCACAGTATTCGCAACCACAAGAACC
KC715923.1	KC715923.1	Triticum aestivum	Triticum aestivum cultivar zhengmai004 clone ZHOO4-19 alpha-gliadin pseudogene, complete sequence	GTTAGAGTTTCAGTGCCACAATTGCAGCCACAAAATCCATCTCAGCAACAGCCACAAGAGCAAGTTCCATTGGTACAACAACAACAATTTCTAGGGCAGCAACAACCATTTCCACCACAACAACCATATCCACAGCTGCAACCATTTCCATCACAACAACCATATCTGCAGCTGCAACCATTTCCGCAGCCGCAACTACCATATTCACAGCCACAACCATTTCGACCACAGCAACCATATCCACAACCGCAACCACAGTATTCGCAACCACAACAACC
HM120221.1	KX173916.1	Triticum spelta	Triticum spelta clone DK01_48 alpha-gliadin storage protein mRNA, partial cds	GTTAGAGTTCCAGTGCCACAATTGCAGCCACAAAATCCATCTCAGCAACAGCCACAAGAGCAAGTTCCATTGGTACAACAACAACAATTTCCAGGGCAGCAACAACAATTTCCACCACAACAGCCATATCCGCAGCCGCAACCATTTCCATCACAACAACCATATCTGCAACTGCAACCATTTCCGCAGCCGCAACCATTTCCGCCACAACTACCATATCCGCAGCCGCAATCATCTCCACCACAACAACCATATCCACAACAGCAACCACAGTATCTACAACCACAACAACC
KJ410484.1	KJ410484.1	Triticum aestivum	Triticum aestivum cultivar NP824 alpha-gliadin (Glia) gene, complete cds	GTTAGAGTTCCAGTGCCACAACCGCAGCCACAAAATCCATCTCAGCCACAGCCACAAGGGCAAGTTCCATTGGTACAACAACAAGAATTTCCAGGGCAGCAACAACAATTTCCACCACAACAGCCATATCCGCAGCCGCAACCATTTCCATCACAACAACCATATCTGCAATTGCGACCATTTCCACAACCGCAACCATTTCCGCCACAACTACCATATCCGCAGCCACCACCATTTTCACCACAACAACCATATCCACAACCGCAACCACAGTATCCGCAACCACAACAACC
Amp_265	KP405834.1	Triticum spelta	Triticum spelta clone S185_25 alpha-gliadin pseudogene, complete sequence	GTTAGAGTTCCAGTGCCACAATTGTAGCCGCAAAATCCATCTCAACAACGACCACAATAGTAATTTCCGTTGGTGCAACAACAACAATTTCCAGGGCAGCAACAACCATTCCCACCACAACAGCCATATCCGCAGCCGCAACCGTTTCTGTCACAACAACCATATTCGCAACCGTAACCATTTCCGCCACAACTACCATATCCACAAGCGCAACCATTTCCAACACAACAACCATATCCACAACCGCAACCACAGTATTCGCAACCACAACAACC
JX828198.1	JX828198.1	Triticum aestivum	Triticum aestivum clone JM20A-2 alpha-gliadin (gli-2) gene, complete cds	GTTAGAGTTCCAGTGCCACAATTACAGCCACAAAATCCATCTCAGCAACAACCACAAGAGCAAGTTCCATTGGTACAACAACAACAATTTTCAGGGCAGCAACAACCATTTCCACCACAACAGCCATATCCGCAGCCGCAACCATTTCCATCACAACAACCATATCTGCAGCTGCAACCATTTCCGCAGCCGCAACTACCATATCCGCAGCCGCAACTACCATATCCGCAGCCGCAACCATTTCGACCACAACAACCATATCCACAACCGCAACCACAGTATTCGCAACCACAACAACC
Amp_175	KP405745.1	Triticum macha	Triticum macha clone MA-P2-90 alpha-gliadin pseudogene, complete sequence	GTTAGAGTTCCAGTGCCACAATTGCAGCCACAAAATCCATCTCAGCAACAGCCACAAGAGCAAGTTCCGTTGGTACAACAACAACAATTTCTAGGGCAGCAACAACCATTTCCACCACAACAACCATATCCATAGCCGCAACCATTTCCATCACAACAATCATATCTGCAGCTGCAACCATTTCCGCAGCTGCAACTACCATATTTGCAGCCACAACCATTTCGACCACAACAACCATATCCACAACCGCAACCACAGTATTCGCAACCACAACAACC
FJ595935	FJ595935.1	Triticum macha	Triticum aestivum subsp. macha clone Gli-Ma2 alpha-gliadin pseudogene, partial sequence	GTTAGAGTTCCAGTGCCGCAATTGCAGCCACAAAATCCATCTCAGCAACAACCACAAGAGCAAGTTCCATTGGTACAACAACAACAATTTCCAGGGCAGCAACAACCATTTCCACCACAACAGCCATATCCGCAGCCGCAACCATTTCCATCACAACAACCATATCTGCAGCTGCAACCATTTCCGCAGCCGCAACAGCCATATCCGCAGCCGCAACCATTTCCATCACAACAACCATTGCCGCAACGGCAACCATTTCTGCCACAACTACCATATCC
Amp_176	KP405741.1	Triticum macha	Triticum macha clone MA-P1-11 alpha-gliadin pseudogene, complete sequence	GTTAGAGTTCCAGTGCCACAATTGCAGCCACAAAATCCATCTCAGCAACAACCACAAGAGCAAGTTCCATTGGTACAACAACAGCAATTTCCAGGGCAGCAACAACCATTTCCACCACAACAGCCATATCCGCAGCCGCAACCATTTCCATCACAACAACCATATCTGCAGCTGCAACCATTTCCGCAGCCGCAACTACCATATCCGCAGCCGTAACCATTTCGACCACAACAACCATATCCACAACCGCAACCACAGTATTCGCAACCACAACAACC
KC715911.1	KC715911.1	Triticum aestivum	Triticum aestivum cultivar zhengmai004 clone ZHOO4-6 alpha-gliadin (gli-2) gene, complete cds	GTTAGAGTTCCAGTGCCACAATTGCAGCCACAAAATCCATCTCAGCAACAGCCACAAGAGCAAGCTCCATTGGTACAACAACAACAATTTCCAGGGCAGCAACAACAATTTCCACCACAACAGCCATATCCGCAGCCGCAACCATTTCCATCACAACAACCATATCTGCAACTGCAACCATTTCCGCAGCCGCAACCATTTCCGCCACAACTACCATATCCGCAGCCGCAATCATTTCCACCACAACAACCATATCCACAACAGCAACCACAGTATCTACAACCACAACAACC
Amp_316	KP405812.1	Triticum spelta	Triticum spelta clone S185-P2-45 alpha-gliadin pseudogene, complete sequence	GTTAGAGTTCCAGTGCCACAATTGCAGCCACAAAATCCATCTCAGCAACAGCCACAAGAGCAAGTTCCATTGGTACAACAACAACAATTTCCAGGGCAGCAACAACAATTTCCACCGCAACAGCCATATCCGCAGCCGCAACCGTTTCTGTCACAACAACCATATTCGCAACCGTAACCATTTCCGCCACAACTACCATATCCACAAGCGCAACCATTTCCAACACAACAACCATATCCACAACCGCAACCACAGTATCCGCAACCACAACAACC
Amp_368	JF927579.1	Triticum urartu	Triticum urartu clone 1 alpha gliadin pseudogene, complete sequence	GTTAGAGTTCCAGTGCCACAATTGCAGCCACAAAATCCATCTCAGCAACAGCCACAAGAGCAAGTTCCATTGGTACAACAACAACAATTTCTAGGGCAGCAACAACCATTTCCACCACAACAACCATATCCGCAGCCGCAACCATTTCCTCCACAACTACCATGTCCGCAACCGCAACCATTTCCACCACAACAATCATATCCACAACCACAACCACAGTATCCGCAACCACAACAACC
EF569985	EF569985.1	Triticum sphaerococcum	Triticum aestivum subsp. sphaerococcum alpha-gliadin Gli-Ts15 pseudogene, complete sequence	GTTAGAGTTCCAGTGCCACAATTGCAGCCACAAAATGCATCTCAGCAACAGCCACAAGAGCAAGTTCCATTGGTACAACAACAACAATTTCTAGGGCAGCAACAACCATTTCCACCACAACAACCATATCCACAGCCGCAACCATTTCCATCACAACTACCATATCTGCAGCTGCAACCATTTCCGCAGCCGCAACTACCATATTCACAGCCACAACCATTTCGACCACAACAACCATATCCACAACCGCAACCACAGTATTCGCAACCACAACAACC
TAU51309	U51309.1	Triticum aestivum	Triticum aestivum alpha-gliadin storage protein pseudogene, complete cds	GTTAGAGTTCCAGTGCCACAATTGCAGCCGCAAAATCCATCTCAGCAACAACCACAAGAGCAAGTTCCGTTGGTGCAACAACAACAATATCCAGGGCAGCAACAACCATTTCCACCACAACAACCATATCCGCAGCCGCAACCATTTTCATCACAACAACCATTTCTGCAGCCGCAACCATTTCTGCTACAACTACCATATCCGCAGCCACAACCATTTCCACCACAACAACCATATCCACAACCGCAACCACACTATCCGCAACCACAACAACC
Amp_257	MH338182.1	Triticum aestivum	Triticum aestivum cultivar Chinese Spring gliadin alpha-B3 (Gli-2) gene, complete cds	TTTCCAGTGCCACAATTGCAGCCGCAAAATCCATCTCAGCAACAACCACAAGAGCAAGTTCCGTTGGTGCAACAACTACAATATCCAGGGCAACAACAACCATTTCCACCACAACAGCCATATCCGCAGCCGCAACCATTTCCATCACAACAACCATTGCCGCAACCGCAACCATTTCTGCCACAACTACCATATCCGCAGCCACAACCATTTCCACCACAACAACCATATCCACAACCGCAACCACAGTATCCGCAACCACAACAACC
TAU51310	JN831400.1	Triticum aestivum	Triticum aestivum clone 9-2 alpha-gliadin (gli-2) pseudogene, complete sequence	GTTAGAGTTCCAGTGCCACAATTGCAGCCATAAAATCCATCTCAGCAACAGCCACAAGAGCAAGTTCCATTGGTACAACAACAACAATTTCTAGGGCAGCAACAACCATTTCCACCACAACAACCATATCCACAGCCACAACCATTTCCATCACAACAGCCATATCTGCAGCTGCAACCATTTCCGCAGCCGCAACTACCATATTCGCAGCCACAACCATTTCGACCACAACAACCATATCCTCAACCGCAACCACAGTATTCGCAACCACAACAACC
LT627599.1	LT627599.1	Triticum aestivum	Triticum aestivum Gli-D2-8 gene for alpha-gliadin, cultivar Pegaso	GTTAGAGTTCCAGTGCCACAATTGCAGCCACAAAATCCATCTCAGCAACAGCCACAAGAGCAAGTTCCATTGGTACAACAACAACAATTTCCAGGGCAGCAACAACAATTTCCACCACAACAGCCATATCCGCAGCCGCAACCATTTCCATCACAACAACCATATATGCAGCTGCAACCATTTCCGCAGCCGCAACTACCATATCCGCAGCCGCAACTACCATATCCGCAGCCGCAACCATTTCGACCACAACAATCATATCCACAACCGCAACCACAGTATTCGCAACCACAACAACC
Amp_106	KP405366.1	Triticum macha	Triticum macha clone MA-P1-1A alpha-gliadin gene, partial cds	GTTAGAGTTCCAGTGCAACAATTGCAGCCACAAAATCCATCTCAGCAACAGCCACAAGAGCAAGTTCCATTGGTACAACAACAACAATTTCTAGGGCAGCAACAACCATTTCCACCACAACAACCATATCCACAGCCGCAACCATTTCCATCACAACAACCATATCTGCAGCTGCAACCACTTCCGCAGCCGCAACTACCATATTCGCAGCCACAACCATTTCGACCACAACAACCATATCCACAACCGCAACCACAGTATTCGCAACCACAACAACC
Amp_10	KP405250.1	Triticum aestivum	Triticum aestivum clone THA7-P2-9 alpha-gliadin gene, partial cds	GTTAGAGTTCCAGTGCCACAATTGCAGCCACAAAATCCATCTCAGCAACAACCACAAAAGCAAGTTCCATTGGTACAACAACAACAATTTCCAGGGCAGCAACAACCATTTCCACCACAACAGCCATATCCGCAGCTGCAACCATTTCCATCACAACAACCATATATGCAGCTGCAACCATTTCCGCAGCCGCAACTACCATATCCGCAGCCGCAACTACCATATCCGCAGCCGCAACTACCATATCCGCAGCCGCAACCATTTCGACCACAACAACCATATCCACAATCGCGACCACAGTATTCGCAACCACAACAACC
Amp_290	KP405775.1	Triticum spelta	Triticum spelta clone S185_34 alpha-gliadin pseudogene, complete sequence	GTTAGAGTTCCAGTGCCACAATTGCAGCCACAAAATCCATCTCAGCAACAACCACAAGAGCAAGTTCCATTGGTACAACAATAGCAATTTCCAGGGCAGCAACAGCCATTTCCACCACAACAGCCATATCCGCAGCCGCAACCATTTCCATCACAACAACCATATCTGCAGCTGCAACCATTTCCGCAGCCGCAACTACCATATCCGCAGCCGCAACCATTTCGACCACAACAACCATATCCACAACCGCAACCACAGTATTCGCAACCACAACAACC
Amp_377	MW464733.1	Triticum aestivum	Triticum aestivum cultivar Bobwhite208 clone 23 alpha-gliadin pseudogene, partial sequenc	GTTAGAGTTCCAGTGCCACAATTGCAGCCACAAAATCCATCTCAGCAATAGCCACAAGAGCAAGTTCCATTGGTACAACAACAACAATTTCTAGGGCAGCAACAACCATTTCCACCACAACAACCATATCCACAGCCGCAACCATTTCCATCACAACAACCATATCTGCAGCTGCAACCATTTCCGCAGCCGCAACTAGCATATTCGCAGCCACAACCATTTTGACCACAACAACCATATCCACAACCGCAACCACAGTATCCGCAACCACAACAACC
Amp_222_(5)	KP405391.1	Triticum spelta	Triticum spelta clone S185_18 alpha-gliadin gene, partial cds	GTTCCAGTGCCACAATTGCAGCCACAAAATCCATCTCAGCAACAACCACAAGAGCAAGTTCCATTGGTACAACAACAACAATTTCCAGGGCAGCAACAACCATTTCCACCACAACAGCCATATCCGCAGCTGCAACCATTTCCATCACAACAACCATATATGCAGCTGCAACCATTTCCGCAGCCGCAACTACCATATCCGCAGCCGCAACTACCATATCCGCAGCCGCAACCATTTCGACCACAACAATCATATCCACAACCGCAACCACAGTATTCGCAAACACAACAACC
Amp_339	X54517.1	Triticum aestivum	Wheat alpha-gliadin pseudogene (clone CNN16)	GTTAGAGTTCCAGTGCCACAACTGCAGCCACAAAATCCATCTCAGCAACAGCCACAAGAGCAAGTTCCATTGGTACAACAACAAAAATTTCTAGGGGAGCAACAACAATTTCCACCACAACAACTAGATCCATAGCCGCCACCATTTCCATCACAACAACCATATCTGCAGTTGCAACCATTTCCGCAGCCGCAACTACCATATTTGCAGCCGCAACCATTTCGACCACAACAACCATATCCACAACCGCAACCACAGTATCCGCAACCACAACAACC
KC715919.1	KC715919.1	Triticum aestivum	Triticum aestivum cultivar zhengmai004 clone ZHOO4-14 alpha-gliadin pseudogene, complete sequence	GTTAGAGTTCCAGTGCCACAATTGCAGCCACAAAATCCATCTCAGCAACAACCACAAGAGCAAGCTCCATTGGTACAACAACAACAATTTCCAGGGCAGCAACAACCATTTCCACCACAACAGCCATATCCGCAGCCGTAACCATTTCCATCACAACAACCATATCTGCAGCTGCAACCATTTCCGCAGCCGCAACTACCATATCCGCAGCCGCAACTACCATATCCGCAGCCGCAACTACCATATCCGCAGCCGCAACCATTTCGACCACAACAACCATATCCACAATCGCAACCACAGTATTCGCAACCACAACAACC
TraesCS6B02G065600	MH338182.1	Triticum aestivum	Triticum aestivum cultivar Chinese Spring gliadin alpha-B3 (Gli-2)gene, complete cds	GTTAGATTTCCAGTGCCACAATTGCAGCCGCAAAATCCATCTCAGCAACAACCACAAGAGCAAGTTCCGTTGGTGCAACAACTACAATATCCAGGGCAACAACAACCATTTCCACCACAACAGCCATATCCGCAGCCGCAACCATTTCCATCACAACAACCATTGCCGCAACCGCAACCATTTCTGCCACAACTACCATATCCGCAGCCACAACCATTTCCACCACAACAACCATATCCACAACCGCAACCACAGTATCCGCAACCACAACAACC
Amp_311	KP405798.1	Triticum spelta	Triticum spelta clone S185_29 alpha-gliadin pseudogene, complete sequence	GTTAGAGTTCCAGTGCCACAATTGTAGCCGCAAAATCCATCTCAACAACGACCACAATAGTAATTTCCGTTGGTGCAACAACAACAATTTCCAGAGCAGCAACAACCATTCCCACCACAACAGCCATATCCGCAGCCGCAACCGTTTCTGTCACAACAACCATATTCGCAACCGTAACCATTTCCGCCACAACTACCATATCCACAAGCGCAACCATTTCCAACACAACAACCATATCCACAACCGCAACCACAGTATCCGCAACCACAACAACC
JX828294.1	JX828294.1	Triticum aestivum	Triticum aestivum clone ZF5-13A alpha-gliadin (gli-2) pseudogene, complete sequence	GTTAGAGTTCCAGTGCCACAATTGCAGCCACAACATCCATCTCAGCAACAGCCACAAGAGCAAGTTCCATTGGTACAACAACAACAATTTCTAGGGCAGCAACAACCATCTCCACCACAACAACCATATCCACAGCCGCAACCATTTCCATCACAACAACCATATCTGCAACTACAACCATTTCCGCAGCCGCAACTACCATATTCGCAGCCATAACCATTTCGACCACAACAACCATATCCACAACCGCAACCACAGTATTCGCAACCACAACAACC
Amp_380	MW464664.1	Triticum aestivum	Triticum aestivum cultivar Bobwhite208 clone 17 alpha-gliadin gene, partial cds	GTTAGAGTTTCAGTGCCACAATTGCAGCCACAAAATCCATCTCAGCAACAGCCACAAGAGCAAGTTCCATTGGTACAACAACAACAATTTCTAGGGCAGCAACAACCATTTCCACCACAACAACCATATCCACAGCTGCAACCATTTCCATCACAACAACCATATCCGCAGCCGCAACCATTTCCGCCACAACTACCATATCCGCAGACGCAACCATTTCCACCACAACAACCATATCCACAACCGCAACCACAGTATCCGCAACCACAACAACC
EF569972	EF569972.1	Triticum sphaerococcum	Triticum aestivum subsp. sphaerococcum alpha-gliadin Gli-Ts1 gene, complete cds	GTTAGATTTCCAGTGCCACAATTGCAGCCGCAAAATCCATCTCAGCAACAACCACAAGAGCAAGTTCCGTTGGTGCAACAACTACAATATCCAAGGCAACAACAACCATTTCCACCACAACAGCCATATCCGCAGCCGCAACCATTTCCATCACAACAACCATTGCCGCAACGGCAACCATTTCTGCCACAACTACCATATCCGCAGCCACAACCATTTCGACCACAACAACCATATCCACAACCGCAACCACAGTATTCGCAACCACAACAACC
Amp_384	MH338191.1	Triticum aestivum	Triticum aestivum cultivar Chinese Spring gliadin alpha-B18 (Gli-2) gene, complete cds	GTTAGAGTTCCAGTGCCACAATTGCAGCCACAAAATCCATCTCAGCAACAACCACAAGAGCAAGTTCCATTGGTGCAACAACAACAATTTCTAGGGCAGCAACAACAACAATTTCCAGGGCAACAACAACCATTTCCACCATAACAGCCATATCCGCAGCCGCAACCATTTCTGCCACAACTACCATATCCGCAGCCGCAACCATTTCCACCACAACAATCATATCCACAACCACAACCACAATATCCGCAACCACAACAACC
Amp_332	MW464856.1	Triticum aestivum	Triticum aestivum cultivar Bobwhite208 clone 199 alpha-gliadin pseudogene, partial sequence	GTTAGAGTTACAGTGCCACAATTGCAGCCATAAAATCCATCTCAGCAACAGCCACAAGAGCAAGTTCCATTGGTACAACAACAACAATTTCTAGGGCAGTAACAACCATTTCCACCACAACAACCATATCCACAGCCGCAACCATTTCCATCACAACAACCATATCTGCAGCTGCAACCATTTCCGCAGCCGCAACTACCATATTCGCAGCCACAACCATTTCGACCACAACAACCATATCCACAACCGCAACCACAGTATTCGCAACCACAACAACC
JX828211.1	JX828211.1	Triticum aestivum	Triticum aestivum clone JM20A-19 alpha-gliadin (gli-2) gene, complete cds	GTTAGAGTTCCAGTGCCACAATTACAGCCACAAAATCCATCTCAGCAACAACCACAAGAGCAAGTTCCATTGGTACAACAACAACAATTTCCAGGGCAGCAACAACCATTTCCACCACAACAGCCATATCCGCAGCCGCAACCATTTCCATCACAACAACCATATCTGCAGCTGCAACCATTTCCGCAGCCGCAACAACCATATCCGCAGCCGCAACTACTATATCCGCAGCCGCAACCATTTCGACCACAACAACCATATCCACAACCGCAACCACAGTATTCGCAACCACAACAACC
EF569980	EF569980.1	Triticum sphaerococcum	Triticum aestivum subsp. sphaerococcum alpha-gliadin Gli-Ts10 pseudogene, complete sequence	GTTAGATTTCCAGTGCCACAATTGCAGCCGCAAAATCCATCTCAGCAACAACCACAAGAGCAAGTTCCGTTGGTGCAACAACTACAATATCCACGGCAACAACAACCATTTCCACCACAACAGCCATATCCGCAGCCGCAACCATTTCCATCACAACAACCATTGCCGCAACGGCAACCATTTCTGCCACAACTACCATATCCGCAGCCACAACCATTTCCACCACAACAACCATATCCACAACCGCAACCACAGTATCCACAACCACAACAACC
JN831394.1	JN831394.1	Triticum aestivum	Triticum aestivum clone 9-4 alpha-gliadin (gli-2) pseudogene, complete sequence	GTTAGAGTTACAGTGCCACAATTGCAGCCATAAAATCCATCTCAGCAACAGCCACAAGAGCAAGTTCCATTGGTACAACAACAACAATTTCTAGGGCAGCAACAACAATTTCCACCACAACAACCAGATCCACAGCCGCAACCATTTCCATCACAACAACCATATCTGCAGCTGCAACCATTTCCGCAGCCGCAACTACCATATTCGCAGCCACAACCATTTCGACCACAACAACCATATCCACAACCGCAACCACAGTATTCGCAACCACAACAACC
KC715937.1	KC715937.1	Triticum aestivum	Triticum aestivum cultivar Zhengmai9023 clone Z9023A-7 alpha-gliadin (gli-2) gene, complete cds	GTTAGAGTTCCAGTGCCACAATTGCAGCCACAAAATCCATCTCAGCAACAGCCACAAGAGCAAGTTCCATTGGTACAACAACAACAATTTCTAGGGCAGCAACAAACATTTCCACCACAACAACCATATCCACAGCCGCAACCATTTCCATCACAACAACCATATCTACAGCTGCAACCATTTCCGCAGCCGCAACTACCATATTCGCAGCCACAACCATTTCGACCACAACAACCATATCCACAACCGCAACCACAGTATTCGCAACCACAACAACC
JX141488.1	JX141488.1	Triticum aestivum	Triticum aestivum alpha-gliadin (Gli-1) gene, complete cds	GTTAGAGTTCCAGTGCCACAATTGCAGCTACAAAATCCATCTCAGCAACAGCCACAAGAGCAAGTTCCATTGGTACAAGAACAACAATTTCCAGGGCAGCAACAACCATTTCCACCACAACAGCCATATCCGCAGCCGCAACCATTTCCATCACAACAACCATATCTGCAGCTGCAGCCATTTCCGCAGCCGCAACTACCATATCCGCAGCCGCATCTACCATATCCGCAGCCGCAACCATTTCGACCACAACAACCATATCCACAACCGCAACCACAGTATTCGCAACCACAACAACC
JN831406.1	JN831406.1	Triticum aestivum	Triticum aestivum clone 3-12 alpha-gliadin (gli-2) pseudogene, complete sequence	GTTAGAGTTTCAGTGCCACAATTGCAGCCACAAAATCCATCTCAGCAACAGCCACAAGAGCAAGTTCCATTGGTACAACAACAACAATTTCTAGGGCAGCAACAACCATTTCCACCACAACAACCATATCCACAGCTGCAACCATTTCCATCACAACAACCATATCTGCAGCTGCAACCATTTCCGCAGCCGCAACTACCATATTCACAGCCACAACCATTTCGACCACAACAACCATATCCACAACCGCAACCACAGTATTAGCAACCACAACAACC
LT627581.1	LT627581.1	Triticum aestivum	Triticum aestivum Gli-B2-2 gene for alpha-gliadin, cultivar Pegaso	GTTAGAGTTCCAGTGCCACAATTGCAGCCGCAAAATCCATCTCAGCAACAGCCACAAGAGCAAGTTCCATTGGTACAACAACAACAATTTCCAGGGCAGCAACAACAATTTCCACCACAACAGCCATATCCGCAGCCGCAACCATTTCCATCACAACAACCATATCTGCAGCTGCAACCATTTCCGCAGCCGCAACCATTTCCGCCACAACTACCATATCCGCAGCCGCAATCATTTCCACCACAACAACCATATCCACAACAGCAACCACAGTATCTACAACCACAACAACC
Amp_387	MW464772.1	Triticum aestivum	Triticum aestivum cultivar Bobwhite208 clone 80 alpha-gliadin pseudogene, partial sequence	GTTAGAGTTCCAGTGCCACAATTGCAGCTACAAAATCCATCTCAGCAACAACCACAAGAGCAAGTTCCATTGGTACAACAACAGCAATTTCCAGGGCAGCAACAACCATTTCCACCACAACAGCCATATCCGCAGCCGCAACCATTTCCATCACAACAACCATATCTGCAGCTGCAACCATTTCCGCAGCCGCAACCATTTCTGCCACAACTACCATATCCACAACCGCAACCACAGTATTCGCAACCACAACAACC
KC715895.1	KC715895.1	Triticum aestivum	Triticum aestivum cultivar zhengmai004 clone ZHOO4A-8 alpha-gliadin pseudogene, complete sequence	GTTAGAGTTACAGTGCCACAATTGCAGCCATAAAATCCATCTCAGCAACAGCCACAAGAGCAAGTTCCATTGGTACAACAACAACAATTTCTAGGGCAGTAACAACCATTTCCACCACAACAACCATATCCACAGCCGCAACCATTTCCATCACAACAACCATATCTGCAGCTGCAACCATTTCCGCAGCCGCAACTACCATATTCACAGCCACAACCATTTCGACCACAACAACCATATCCACAACCGCAACCACAGTATTCGCAACCACGACAACC
Amp_333	MW464829.1	Triticum aestivum	Triticum aestivum cultivar Bobwhite208 clone 161 alpha-gliadin pseudogene, partial sequence	GTTAGAGTTCCAGTGCCACAATTGCAGCCACAAAATCCATCTCAGCAACAGCCACAAGAGCAAGTTCCATTGGTACAACAACAAAAATTTCTATGGCAGCAACAACAATTTCCACCACAACAACCAGATCCACAGCCGCAACCATTTCCATCACAACAACCATATCTGCAGTTGCAACCATTTCCGCAGCCGCAACTACCATATTCGTAGTCGCAACCATTTCGACCACAACAACCATATCCACGACCGCAACCACAGTATTCGCAACCACAACAACC
EU018281	EU018281.1	Triticum aestivum	Triticum aestivum alpha-gliadin (gli-w7-88) pseudogene, complete sequence	GTTAGAGTTCCAGTGCCACAATTGTAGCCGCAAAATCCATCTCAACAACGACCACAATAGTAATTTCCGTTGGTGCAACAACAACAATTTCCAGGGCAGCAACAACCATTCCCACCACAACAGCCATATCCGCGGCCGCAACCATTTTCATCACAACAACCATATCTGCAGCTGCAGCCATTTCCGCAGCCGCAACTACCATATCCGCAGCCGCAACCATTTCCACCACAACAACCATATCCACAACCGCAACCACAGTATCCGCAACCACAACAACC
Amp_215	KP405757.1	Triticum macha	Triticum macha clone MA-P3-129 alpha-gliadin pseudogene, complete sequence	GTTAGAGTTCCAGTGCCACAATTGCAGCCACAAAATCCATCTCAGCGACAACCACAAAAGCAAGTTCCATTGGTACAACAACAAAAATTTCCAGGGCAGCAACAACCATTCCCACCACAACAGCCATATCCGCAGCCGCAACCGTTTCCGTCACAACAACCATATTCGCAACCATAACCATTTCCGCCACAACTACCATATCCACAAGCGCAACCATTTCCAACACAACAACCATATCCACAACCGCAACCACAGTATCCGCAACCACAACAACC
JX828249.1	JX828249.1	Triticum aestivum	Triticum aestivum clone Y34A-3 alpha-gliadin (gli-2) pseudogene, complete sequence	GTTAGAGTTCCAGTGCCACAATTGTAGCCGCAAAATCCATCTCAACAACGACCACAATAGTAATTTCCGTTGGTGCAACAACAACAATTTCCAGGGCAGCAACAGCCATTCCCACCACAACAGCCATATCCGCAGCCGCAACCGTTTCTGTCACAACAACCATATTCGCAACCGTAACCATTTCCGCCACAACTACCATATCCACAAGCGCAACCATTTCCAACACAACAACCATATCCACAACCGCAACCACAGTATCCGCAACCACAACAACC
Amp_261	KP405769.1	Triticum spelta	Triticum spelta clone S185-P3-11 alpha-gliadin pseudogene, complete sequence	GTTAGAGTTCCAGTGCCACAATTGCAGCCACAAAATCCATCTCAGCAACAGCCACAAGAGCAAGTTCCATTGGTACAACAACAACAATTTCTAGGGCAGCAACGAACATTTCCACCACAACAACCATATCCACAGCTGCAACCACTTCCATCACAACAACCATATCTACAGCTGCAACCATTTCCGCAGCCGCAACTACCATATTCGCAGCCACAACCATTTCGACCACAACAACCATATCCACAACCGCAACCACAGTATTCGCAACCACAACAACC
