# Supplementary material for: A Bioinformatic Workflow for InDel Analysis in the Wheat Multi-Copy α-Gliadin Gene Family Engineered with CRISPR/Cas9
Source: Int J Mol Sci. 2021 Dec 3;22(23):13076. doi: 10.3390/ijms222313076 (PMC8657701; doi:10.3390/ijms222313076)
Supplement: Supplementary file 1 [file ijms-22-13076-s001.zip › Table S3_Raw reads_fv.xlsx]

## Sheet: Table S3
Supplementary Table S3. WT and CRISPR/Cas9 genetically engineered wheat lines used including relationships between them (T0, T1 and T2), background genotype, ploidic level, type of construct and number of raw reads. NA: not applicable. wt: wild type. DP: Don Pedro. BW: Bob White.
Genotype	Ploidic level	WT/CRISPR	Line	Cas9	Construct	Generation	Parent	Raw reads Fwd	Raw reads Rev	Raw reads mean
BW208	Hexaploid	WT	BW208 R1	NA	NA	NA	NA	170811	165217	168014
BW208	Hexaploid	WT	BW208 R2	NA	NA	NA	NA	196455	190494	193474
BW208	Hexaploid	WT	BW208 R3	NA	NA	NA	NA	601840	600079	600960
BW208	Hexaploid	WT	BW208 R4	NA	NA	NA	NA	579925	577936	578930
BW208	Hexaploid	WT	BW208 R5	NA	NA	NA	NA	604828	595530	600179
BW208	Hexaploid	WT	BW208 R6	NA	NA	NA	NA	469948	464695	467322
BW208	Hexaploid	WT	BW208 R7	NA	NA	NA	NA	554449	553962	554206
BW208	Hexaploid	WT	BW208 R8	NA	NA	NA	NA	769488	802773	786130
Don Pedro	Tetraploid	WT	DP R1	NA	NA	NA	NA	723990	811229	767610
Don Pedro	Tetraploid	WT	DP R2	NA	NA	NA	NA	866771	924238	895504
Don Pedro	Tetraploid	WT	DP R3	NA	NA	NA	NA	183072	178246	180659
Don Pedro	Tetraploid	WT	DP R4	NA	NA	NA	NA	168831	163287	166059
Don Pedro	Tetraploid	WT	DP R5	NA	NA	NA	NA	402579	394584	398582
Don Pedro	Tetraploid	WT	DP R6	NA	NA	NA	NA	495408	493052	494230
Don Pedro	Tetraploid	WT	DP R7	NA	NA	NA	NA	550744	539191	544968
THA53	Hexaploid	WT	THA53 R1	NA	NA	NA	NA	602014	595674	598844
THA53	Hexaploid	WT	THA53 R2	NA	NA	NA	NA	473753	468414	471084
BW208	Hexaploid	CRISPR	P10	Cas9 +	sgAlpha2	T0	NA	352862	351729	352296
BW208	Hexaploid	CRISPR	P14	Cas9 +	sgAlpha1	T0	NA	397490	397426	397458
BW208	Hexaploid	CRISPR	P12	Cas9 +	sgAlpha2	T0	NA	434467	434059	434263
BW208	Hexaploid	CRISPR	T544	Cas9 +	sgAlpha2	T1	P10	814594	809558	812076
BW208	Hexaploid	CRISPR	T545	Cas9 +	sgAlpha2	T1	P10	849535	849416	849476
BW208	Hexaploid	CRISPR	T553	Cas9 +	sgAlpha2	T1	P10	905869	902855	904362
BW208	Hexaploid	CRISPR	T557	Cas9 +	sgAlpha2	T1	P12	740437	828563	784500
BW208	Hexaploid	CRISPR	T559	Cas9 +	sgAlpha2	T1	P12	716439	743092	729766
BW208	Hexaploid	CRISPR	T567	Cas9 +	sgAlpha1	T1	P14	701102	735033	718068
BW208	Hexaploid	CRISPR	T573	Cas9 +	sgAlpha1	T1	P14	807149	841770	824460
BW208	Hexaploid	CRISPR	V601	Cas9 −	sgAlpha2	T2	T544	715435	712608	714022
BW208	Hexaploid	CRISPR	V603	Cas9 −	sgAlpha2	T2	T544	618156	611957	615056
BW208	Hexaploid	CRISPR	V723	Cas9 +	sgAlpha2	T2	T545	486832	485263	486048
BW208	Hexaploid	CRISPR	V726	Cas9 +	sgAlpha2	T2	T545	617763	611469	614616
BW208	Hexaploid	CRISPR	V657	Cas9 −	sgAlpha2	T2	T553	636608	623823	630216
BW208	Hexaploid	CRISPR	V660	Cas9 −	sgAlpha2	T2	T553	743614	732800	738207
BW208	Hexaploid	CRISPR	V581	Cas9 −	sgAlpha2	T2	-	645382	631381	638382
BW208	Hexaploid	CRISPR	V701	Cas9 +	sgAlpha2	T2	T557	794857	782108	788482
BW208	Hexaploid	CRISPR	V704	Cas9 −	sgAlpha2	T2	T557	397053	390826	393940
BW208	Hexaploid	CRISPR	V705	Cas9 −	sgAlpha2	T2	T557	594642	585475	590058
BW208	Hexaploid	CRISPR	V733	Cas9 +	sgAlpha2	T2	T559	577605	569783	573694
BW208	Hexaploid	CRISPR	V738	Cas9 +	sgAlpha2	T2	T559	559450	552512	555981
BW208	Hexaploid	CRISPR	V739	Cas9 −	sgAlpha2	T2	T559	511408	504409	507908
BW208	Hexaploid	CRISPR	V740	Cas9 −	sgAlpha2	T2	T559	553566	546945	550256
BW208	Hexaploid	CRISPR	V631	Cas9 +	sgAlpha1	T2	T567	515941	510689	513315
BW208	Hexaploid	CRISPR	V634	Cas9 +	sgAlpha1	T2	T567	501005	498127	499566
BW208	Hexaploid	CRISPR	V641	Cas9 +	sgAlpha1	T2	T573	650918	649558	650238
BW208	Hexaploid	CRISPR	V644	Cas9 +	sgAlpha1	T2	T573	764173	759601	761887
Don Pedro	Tetraploid	CRISPR	P02	Cas9 +	sgAlpha2	T0	NA	364842	363640	364241
Don Pedro	Tetraploid	CRISPR	P05	Cas9 +	sgAlpha2	T0	NA	308254	307061	307658
Don Pedro	Tetraploid	CRISPR	P32	Cas9 +	sgAlpha2	T0	NA	330506	330143	330324
Don Pedro	Tetraploid	CRISPR	T666	Cas9 +	sgAlpha2	T1	P02	718726	750359	734542
Don Pedro	Tetraploid	CRISPR	T670	Cas9 −	sgAlpha2	T1	P02	460377	455842	458110
Don Pedro	Tetraploid	CRISPR	T654	Cas9 +	sgAlpha2	T1	P05	583345	626221	604783
Don Pedro	Tetraploid	CRISPR	V520	Cas9 −	sgAlpha2	T1	P05	636236	625819	631028
Don Pedro	Tetraploid	CRISPR	V525	Cas9 −	sgAlpha2	T1	P02	489374	483462	486418
Don Pedro	Tetraploid	CRISPR	V528	Cas9 −	sgAlpha2	T1	P02	625937	617354	621646
Don Pedro	Tetraploid	CRISPR	V511	Cas9 +	sgAlpha2	T1	P32	612476	608989	610732
Don Pedro	Tetraploid	CRISPR	V517	Cas9 +	sgAlpha2	T1	P32	362623	364364	363494
Don Pedro	Tetraploid	CRISPR	V773	Cas9 +	sgAlpha2	T2	T666	477408	473645	475526
Don Pedro	Tetraploid	CRISPR	V775	Cas9 −	sgAlpha2	T2	T666	557760	551420	554590
Don Pedro	Tetraploid	CRISPR	V778	Cas9 −	sgAlpha2	T2	T666	617176	610691	613934
Don Pedro	Tetraploid	CRISPR	V780	Cas9 −	sgAlpha2	T2	T666	636224	628390	632307
Don Pedro	Tetraploid	CRISPR	V752	Cas9 −	sgAlpha2	T2	T670	577832	575944	576888
Don Pedro	Tetraploid	CRISPR	V756	Cas9 −	sgAlpha2	T2	T670	566689	566737	566713
Don Pedro	Tetraploid	CRISPR	V759	Cas9 −	sgAlpha2	T2	T670	450691	441976	446334
Don Pedro	Tetraploid	CRISPR	V768	Cas9 +	sgAlpha2	T2	T654	618538	612225	615382
THA53	Hexaploid	CRISPR	P06	Cas9 +	sgAlpha2	T0	NA	345107	344783	344945
THA53	Hexaploid	CRISPR	P20	Cas9 +	sgAlpha2	T0	NA	329190	328800	328995
THA53	Hexaploid	CRISPR	T450	Cas9 +	sgAlpha2	T1	P06	693899	687859	690879
THA53	Hexaploid	CRISPR	V464	Cas9 −	sgAlpha2	T1	P20	617949	609957	613953
THA53	Hexaploid	CRISPR	V465	Cas9 +	sgAlpha2	T1	P20	498522	493200	495861
THA53	Hexaploid	CRISPR	V467	Cas9 +	sgAlpha2	T1	P20	541486	538604	540045
THA53	Hexaploid	CRISPR	V468	Cas9 −	sgAlpha2	T1	P20	660068	650015	655042
THA53	Hexaploid	CRISPR	V791	Cas9 +	sgAlpha2	T2	T450	531349	533554	532452
